# Supplementary material for: Nonrandom Selection and Multiple Blood Feeding of Human Hosts by Anopheles Vectors: Implications for Malaria Transmission in Papua New Guinea
Source: Am J Trop Med Hyg. 2021 Sep 27;105(6):1747–58. doi: 10.4269/ajtmh.21-0210 (PMC8641310; doi:10.4269/ajtmh.21-0210)
Supplement: Supplementary file 2 [file tpmd210210.SD2.xlsx]

## Sheet: Table S1
BSR 09212	Village	Species	Blood_meal_type	Amel	D3S1358	D1S1656	D2S441	D10S1248	D13S317	PentaE	D16S539	D18S51	D2S1338	CSF1PO	PentaD	TH01	vWA	D21S11	D7S820	D5S818	TPOX	DYS391	D8S1179	D12S391	D19S433	FGA	D22S1045
BSR 09212	Bulal	Anopheles koliensis	Multiple	X, Y	15, 16, 17	15, 17, 19	10, 12	14, 15	8, 9	14, 14	11, 11	13, 15, 17	20, 22, 23	10, 12	10, 10	6, 7, 9	16, 17, 18	28, 29, 30	8, 10, 11, 12	10, 11	9, 11, 12	10, 10	13, 14, 15	16, 18, 19, 20, 22	14, 15	20, 23, 26	0, 0
BSR 09557	Bulal	Anopheles koliensis	Multiple	X, Y	15, 17	12, 16, 17	10, 10	13, 14, 15, 16	8, 8	0, 0	11, 12, 14	14, 17	19, 20, 23	10, 12	12, 14	8, 9	16, 18, 19	29, 30	8, 9, 10, 12	10, 11, 12, 13	9, 9	10, 10	12, 13, 15	16, 18, 19	13, 14, 15	24, 25	0, 0
BSR 09080	Bulal	Anopheles koliensis	Single	X, Y	15, 16	17, 17	10, 10	14, 15	8, 11	14, 14	11, 11	13, 14	20, 23	10, 12	10, 12	6, 6	16, 18	29, 30	8, 11	9, 10	8, 11	10, 10	14, 14	19, 21	14, 15	19, 22	15, 15
BSR 09127	Bulal	Anopheles koliensis	Single	X, Y	15, 16	13, 19	12, 13	0, 0	8, 11	11, 14	12, 12	13, 13	23, 23	13, 13	11, 14	8, 8	18, 18	29, 30	12, 12	11, 13	9, 11	10, 10	11, 14	19, 19	12, 13	24, 25	15, 15
BSR 09156	Bulal	Anopheles koliensis	Single	X, Y	17, 18	17, 17	10, 10	13, 13	8, 8	0, 0	11, 12	14, 15	18, 18	9, 10	0, 0	6, 8	18, 18	30, 31.2	10, 12	11, 13	9, 9	0, 0	13, 14	16, 19	14, 15.2	23, 23	15, 15
BSR 09214	Bulal	Anopheles koliensis	Single	X, Y	15, 17	17, 19	10, 12	14, 15	8, 11	15, 16	11, 12	14, 15	23, 24	11, 11	9, 10	6, 6	16, 17	29, 29	8, 11	13, 14	8, 9	10, 10	12, 14	21, 22	14, 15	22, 26	15, 17
BSR 09319	Bulal	Anopheles koliensis	Single	X, Y	16, 17	11, 16	10, 11	14, 15	12, 12	12, 12	11, 14	13, 19	22, 22	13, 13	11, 11	6, 8	16, 19	31, 31	8, 11	10, 12	8, 8	10, 10	14, 15	19, 20	15, 15	21.2, 25	16, 16
BSR 09325	Bulal	Anopheles koliensis	Single	X, Y	15, 15	17, 17	10, 10	13, 15	8, 11	0, 0	11, 11	14, 18	20, 23	9, 10	11, 11	6, 8	17, 19	28, 29	8, 11	9, 10	11, 12	10, 10	14, 15	19, 21	14, 14	23, 24	9, 9
BSR 09326	Bulal	Anopheles koliensis	Single	X, Y	16, 17	15, 15	10, 10	15, 15	8, 8	0, 0	11, 11	13, 17	22, 23	13, 13	0, 0	7, 9	17, 18	28, 30	8, 12	10, 11	0, 0	0, 0	14, 15	16, 20	14, 15	20, 26	0, 0
BSR 09388	Bulal	Anopheles koliensis	Single	X, Y	17, 17	15, 16	10, 12	15, 16	8, 11	23, 23	11, 11	15, 18	19, 22	11, 11	9, 12	7, 9	17, 19	29, 29	8, 10	12, 13	0, 0	10, 10	15, 16	18, 19	15, 15	25, 26	16, 16
BSR 09391	Bulal	Anopheles koliensis	Single	X, Y	15, 16	11, 16	11, 12	16, 17	11, 12	0, 0	11, 12	13, 15	19, 23	10, 12	12, 12	6, 9	17, 19	29, 31.2	9, 11	10, 10	8, 8	0, 0	11, 14	18, 19	13, 14	24, 24	0, 0
BSR 09394	Bulal	Anopheles koliensis	Single	X, Y	15, 16	11, 16	11, 12	16, 17	11, 12	14, 15	11, 12	13, 15	19, 23	10, 12	12, 14	6, 9	17, 19	29, 31.2	9, 11	10, 10	8, 9	10, 10	11, 14	18, 19	13, 14	24, 24	15, 15
BSR 09408	Bulal	Anopheles koliensis	Single	X, Y	17, 18	17, 17	10, 10	13, 15	8, 8	15, 20	11, 12	14, 15	18, 25	9, 10	14, 16	6, 8	18, 18	30, 31.2	10, 12	11, 13	9, 9	10, 10	13, 14	16, 19	14, 15.2	23, 23	15, 15
BSR 09463	Bulal	Anopheles koliensis	Single	X, X	16, 17	17, 18	10, 10	13, 15	12, 12	14, 16	11, 12	17, 21	19, 19	10, 12	12, 12	8, 9	18, 19	29, 29	8, 11	10, 13	9, 12	0, 0	12, 15	16, 18	13, 13.2	24, 25	16, 17
BSR 09494	Bulal	Anopheles koliensis	Single	X, Y	17, 18	11, 17	10, 11	16, 16	8, 8	0, 0	11, 12	13, 15	23, 25	10, 12	13, 16	6, 8	18, 18	30, 31.2	10, 11	11, 12	9, 9	10, 10	13, 14	16, 19	12, 14	23, 25	15, 15
BSR 09215	Bulal	Anopheles punctulatus (s.s.)	Single	X, Y	15, 17	17, 19	10, 12	14, 15	8, 11	15, 16	11, 12	14, 15	23, 24	11, 11	9, 10	6, 6	16, 17	29, 29	8, 11	13, 14	8, 9	10, 10	12, 14	21, 22	14, 15	22, 26	15, 17
BSR 09234	Bulal	Anopheles punctulatus (s.s.)	Single	X, Y	15, 18	16, 17	10, 10	15, 16	8, 12	16, 20	11, 13	13, 15	18, 19	10, 12	11, 14	6, 6	17, 19	30, 31	9, 11	9, 10	9, 11	10, 10	13, 13	20, 22	13, 15	24, 25	15, 15
BSR 09324	Bulal	Anopheles punctulatus (s.s.)	Single	X, Y	15, 16	11, 16	11, 12	16, 17	11, 12	0, 0	11, 12	13, 15	19, 23	10, 12	12, 14	6, 9	17, 19	29, 31.2	9, 11	10, 10	8, 9	10, 10	11, 14	18, 19	13, 14	24, 24	8, 8
BSR 08120	Megiar	Anopheles farauti (s.s.)	Multiple	X, Y	15, 19	13, 14,17	12, 12	15, 16	8, 10	0, 0	11, 11	13, 14	18, 19,22	12, 12	10, 12	6, 7	14, 17	29, 31	10, 14	12, 13	0, 0	0, 0	13, 14,16	18, 18	15, 15	19, 24,26	18, 18
BSR 08231	Megiar	Anopheles farauti (s.s.)	Multiple	X, Y	15, 16	14, 15, 16,17	10, 11, 13	15, 16	8, 9, 12	0, 0	11, 12	14, 15, 16, 17	19, 20, 23	11, 12	9, 10, 11	7, 8, 9	16, 17, 19, 20	29, 31.2, 38.2	8, 10, 11	9, 10, 12	8, 9	10, 10	12, 13	18, 19	13, 14	23, 24, 26	15, 16
BSR 08242	Megiar	Anopheles farauti (s.s.)	Multiple	X, Y	15, 16	16, 17	10, 11, 12	14, 15	12, 14	12, 16, 20	10, 11, 12	13, 18, 19	19, 23, 24	10, 12	11, 12, 15	6, 8	17, 18	29, 30, 31	11, 11	12, 13	8, 9	10, 10	10, 11, 12	17, 18	13, 14, 15	25, 26, 27	16, 16
BSR 09009	Megiar	Anopheles farauti (s.s.)	Multiple	X, Y	15, 16, 17	15, 17	10, 11, 12, 13	15, 16	6, 12	0, 0	11, 12	13, 13	19, 20, 22, 23	10, 11, 12	9, 11	6, 9	14, 17, 18, 20	29, 31, 31.2	8, 11	11, 11	8, 9, 11	10, 10	10, 15	18, 19, 23	13, 14, 15	22, 23	11, 15, 16
BSR 09026	Megiar	Anopheles farauti (s.s.)	Multiple	X, Y	16, 17	15, 17	10, 11, 12	13, 14, 15	12, 12	14, 18	11, 11	13, 14, 15, 27	19, 19	11, 12	9, 10, 11	6, 8	18, 19	30, 31, 31.2	8, 8	10, 11	8, 9	10, 10	10, 15	18, 19, 22	13, 14	22, 23	15, 16
BSR 09059	Megiar	Anopheles farauti (s.s.)	Multiple	X, Y	17, 18,19	11, 17	10, 12	15, 17	12, 12	0, 0	11, 12,15	13, 13	18, 19,24	9, 12	0, 0	6, 6	17, 18	29, 32	8, 11	12, 13	11, 11	10, 10	10, 13,14	18, 19	13, 15.2	20, 21.2,24	15, 16
BSR 09072	Megiar	Anopheles farauti (s.s.)	Multiple	X, Y	17, 18,19	11, 17	10, 12	15, 17	12, 12	17, 17	12, 13	13, 13	18, 19,24	9, 11,12	12, 16	6, 6	17, 18	29, 32	8, 11	12, 13	11, 11	10, 10	13, 14	19, 19	13, 15.2	20, 21.2	15, 16
BSR 07545	Megiar	Anopheles farauti (s.s.)	Single	X, X	16, 18,19	14, 15	10, 10	13, 15	12, 13	14, 15	11, 12	17, 18	18, 19	10, 12	11, 11	9, 10	15, 16	30.2, 30.2	10, 11	10, 12	9, 11	10, 10	12, 13	18, 19	13, 14	23, 29	16, 16
BSR 07546	Megiar	Anopheles farauti (s.s.)	Single	X, Y	16, 17	15, 17.3	10, 11	13, 16	10, 10	11, 14	12, 13	13, 20	19, 23	9, 12	16, 17	8, 8	16, 18	28, 29	8, 11	12, 12	11, 11	10, 10	13, 15	17, 18	14, 15	22, 26	16, 17
BSR 07549	Megiar	Anopheles farauti (s.s.)	Single	X, Y	15, 16	15, 17	10, 11	15, 16	8, 12	13, 13	11, 12	15, 16	23, 23	11, 12	10, 11	8, 8	16, 20	37.2, 38.2	10, 11	10, 12	8, 9	10, 10	12, 13	18, 19	13, 14	23, 24	16, 16
BSR 07597	Megiar	Anopheles farauti (s.s.)	Single	X, Y	15, 16	13, 13	10, 12	15, 16	10, 11	12, 21	11, 12	15, 17	19, 19	12, 12	11, 12	6, 9	17, 18	30, 31.2	8, 8	10, 10	8, 8	10, 10	12, 15	19, 20	13, 14	23, 24	15, 16
BSR 07604	Megiar	Anopheles farauti (s.s.)	Single	X, Y	15, 16	17, 17	10, 11	13, 16	8, 11	12, 17	11, 12	14, 15	20, 21	12, 12	9, 13	8, 8	18, 18	30, 31	8, 10	10, 13	11, 11	10, 10	10, 16	18, 19	13, 15	23, 25	15, 16
BSR 07609	Megiar	Anopheles farauti (s.s.)	Single	X, Y	15, 16	17, 17	10, 11	13, 16	8, 11	12, 17	11, 12	14, 15	20, 21	12, 12	9, 13	8, 8	17, 18	30, 31	8, 10	10, 13	9, 11	10, 10	10, 16	18, 19	13, 15	23, 25	15, 16
BSR 07614	Megiar	Anopheles farauti (s.s.)	Single	X, Y	15, 18	13, 17	10, 11	16, 17	12, 13	12, 14	11, 13	14, 16	19, 23	11, 12	11, 12	8, 9	18, 18	29, 31.2	8, 11	13, 13	9, 9	11, 11	10, 14	19, 21	15, 15.2	24, 25	15, 16
BSR 07615	Megiar	Anopheles farauti (s.s.)	Single	X, Y	15, 18	13, 17	10, 11	16, 17	12, 13	12, 14	11, 13	14, 16	19, 23	11, 12	11, 12	8, 9	17, 18	29, 31.2	8, 11	13, 13	9, 9	11, 11	10, 14	18, 19	15, 15.2	24, 25	15, 16
BSR 07631	Megiar	Anopheles farauti (s.s.)	Single	X, Y	15, 18	13, 17	10, 11	16, 17	12, 13	12, 12	0, 0	14, 16	19, 23	11, 12	0, 0	8, 9	18, 18	29, 31.2	8, 11	13, 13	9, 9	11, 11	0, 0	19, 21	15, 15.2	24, 25	17, 17
BSR 07633	Megiar	Anopheles farauti (s.s.)	Single	X, Y	16, 18	16, 16	10, 11	14, 16	11, 11	17, 25	10, 11	13, 20	21, 21	12, 12	11, 11	8, 9.3	18, 19	29, 30	8, 8	10, 10	9, 9	10, 10	10, 12	18, 19	15, 15	23, 26	11, 16
BSR 07641	Megiar	Anopheles farauti (s.s.)	Single	X, Y	16, 17,18	16, 16	11, 11	14, 14	11, 11	25, 25	10, 11	13, 13	21, 21	12, 12	11, 11	8, 9.3	18, 19	29, 30	8, 8	0, 0	9, 9	0, 0	10, 12	18, 19	15, 15	23, 26	11, 11
BSR 07656	Megiar	Anopheles farauti (s.s.)	Single	X, Y	16, 16	11, 16	10, 11.3	14, 16	8, 10	16, 20	10, 11	13, 17	19, 24	10, 12	10, 12	6, 8	17, 20	29, 30.2	11, 11	10, 10	8, 11	10, 10	15, 15	18, 21	13, 14	26, 26	11, 13
BSR 07661	Megiar	Anopheles farauti (s.s.)	Single	X, Y	15, 16	16, 17	10, 10	14, 16	0, 0	0, 0	10, 13	14, 17	23, 23	12, 12	0, 0	8, 8	18, 19	30, 30	8, 12	10, 11	8, 9	10, 10	13, 13	18, 19	12, 12	23, 24	0, 0
BSR 07665	Megiar	Anopheles farauti (s.s.)	Single	X, Y	15, 16	16, 17	10, 10	14, 16	8, 12	14, 14	10, 13	14, 17	19, 23	12, 12	11, 12	8, 8	18, 19	30, 33.2	8, 12	10, 11	9, 11	10, 10	13, 13	18, 19	12, 13	23, 24	15, 16
BSR 07670	Megiar	Anopheles farauti (s.s.)	Single	X, Y	16, 17	15, 17	10, 10	15, 16	11, 11	0, 0	11, 11	13, 27	19, 20	11, 11	0, 0	6, 9	16, 19	31, 31	11, 11	10, 11	10, 10	10, 10	12, 14	18, 18	13, 14	22, 23	16, 16
BSR 07680	Megiar	Anopheles farauti (s.s.)	Single	X, Y	16, 17	15, 17	10, 10	15, 17	8, 11	12, 14	11, 11	13, 27	19, 20	11, 11	10, 12	6, 9	16, 19	31, 31.2	10, 11	10, 11	9, 10	10, 10	12, 14	17, 18	13, 14	22, 23	16, 16
BSR 07683	Megiar	Anopheles farauti (s.s.)	Single	X, Y	15, 17	11, 18	10, 11	15, 15	9, 11	13, 13	10, 11	18, 21	20, 23	10, 12	9, 14	7, 8	16, 18	29, 33	11, 12	10, 13	9, 11	11, 11	10, 11	17, 18	13, 14	19, 22	16, 18
BSR 07694	Megiar	Anopheles farauti (s.s.)	Single	X, Y	17, 19	16, 17	11, 12	13, 16	8, 14	12, 12	10, 11	14, 21	19, 20	10, 13	10, 11	6, 7	14, 19	31, 31	10, 10	11, 12	9, 9	10, 10	13, 20	18, 20	14, 15	25, 26	16, 17
BSR 07741	Megiar	Anopheles farauti (s.s.)	Single	X, Y	15, 16	17, 17	11, 12	14, 16	12, 14	0, 0	10, 11	15, 22	20, 20	11, 12	9, 12	8, 9	17, 18	28, 29	8, 8	10, 13	9, 11	10, 10	13, 13	21, 22	13, 13	20, 24	15, 15
BSR 07751	Megiar	Anopheles farauti (s.s.)	Single	X, Y	15, 16	17, 17	12, 13	15, 16	12, 12	12, 12	11, 12	13, 13	20, 23	10, 11	9, 11	9, 9	17, 20	29, 29	8, 11	11, 11	9, 11	10, 10	10, 15	19, 23	13, 15	23, 23	11, 16
BSR 07788	Megiar	Anopheles farauti (s.s.)	Single	X, Y	17, 17	15, 17	10, 11	15, 15	12, 12	14, 17.4	11, 11	13, 14	19, 19	12, 12	9, 11	6, 6	17, 18	31, 31.2	8, 8	11, 11	8, 9	10, 10	10, 15	18, 19	13, 14	22, 23	15, 16
BSR 07800	Megiar	Anopheles farauti (s.s.)	Single	X, Y	17, 17	15, 17	10, 11	15, 15	12, 12	18, 18	11, 11	13, 14	19, 19	12, 12	9, 11	6, 6	18, 18	31, 31.2	8, 8	11, 11	8, 8	10, 10	10, 15	18, 19	13, 14	22, 23	15, 16
BSR 07825	Megiar	Anopheles farauti (s.s.)	Single	X, Y	16, 19	16, 17	10, 12	14, 17	8, 11	0, 0	10, 11	14, 17	19, 19	10, 12	0, 0	8, 9	16, 17	30, 31	8, 11	10, 11	9, 9	0, 0	7, 13	18, 21	12.1, 15	21, 25	0, 0
BSR 07840	Megiar	Anopheles farauti (s.s.)	Single	X, Y	16, 19	16, 17	10, 12	0, 0	8, 11	0, 0	10, 11	14, 17	19, 25	10, 13	0, 0	8, 9	16, 17	30, 31	8, 11	10, 13	9, 11	0, 0	13, 24	18, 21	15, 15	21, 25	13, 16
BSR 07841	Megiar	Anopheles farauti (s.s.)	Single	X, Y	16, 19	16, 17	10, 12	14, 17	8, 11	16, 24	10, 11	14, 17	19, 25	10, 13	9, 12	8, 9	16, 17	30, 31	8, 11	10, 13	9, 11	10, 10	13, 14	18, 21	15, 15	21, 25	13, 13
BSR 07867	Megiar	Anopheles farauti (s.s.)	Single	X, X	17, 19	16, 16	11, 12	15, 16	8, 10	15, 16	11, 12	15, 17	19, 23	12, 13	8, 9	8, 8	18, 18	29, 30	6, 9	11, 11	9, 12	0, 0	10, 15	19, 20	14, 14.2	20, 23	16, 16
BSR 07907	Megiar	Anopheles farauti (s.s.)	Single	X, X	15, 17	13, 16	10, 10	14, 15	12, 13.3	0, 0	11, 11	13, 19	19, 24	10, 10	10, 12	6, 9	16, 18	29, 31	11, 12	10, 12	10, 11	0, 0	13, 13	17, 18	11.2, 13	24, 26	15, 16
BSR 07921	Megiar	Anopheles farauti (s.s.)	Single	X, Y	16, 19	16, 17	10, 12	14, 17	8, 11	16, 24	10, 11	14, 17	19, 25	10, 13	9, 12	8, 9	16, 17	30, 31	8, 11	10, 13	9, 11	10, 10	13, 14	18, 21	15, 15	21, 25	13, 16
BSR 07968	Megiar	Anopheles farauti (s.s.)	Single	X, Y	15, 17	16, 17	12, 12	14, 15	8, 11	14, 17	11, 12	13, 14	19, 24	10, 11	11, 12	6, 6	16, 17	29, 31.2	11, 11	10, 12	8, 9	10, 10	14, 14	17, 18	13, 14	24, 26	15, 16
BSR 07971	Megiar	Anopheles farauti (s.s.)	Single	X, Y	15, 17	17, 17	12, 13	14, 15	8, 8	0, 0	10, 11	15, 17	19, 19	11, 12	0, 0	6, 9	16, 18	30, 30	8, 10	12, 12	9, 9	0, 0	14, 15	18, 19	15, 15	19, 24	16, 16
BSR 07972	Megiar	Anopheles farauti (s.s.)	Single	X, Y	16, 19	16, 17	10, 12	14, 17	8, 11	24, 24	10, 11	14, 17	19, 25	10, 13	9, 12	8, 9	16, 17	30, 31	8, 11	10, 13	9, 11	10, 10	13, 14	18, 21	15, 15	21, 25	13, 16
BSR 07973	Megiar	Anopheles farauti (s.s.)	Single	X, Y	16, 17	12, 15	10, 12	15, 16	10, 11	0, 0	11, 12	14, 17	19, 25	11, 12	11, 11	6, 8	17, 18	31.2, 31.2	11, 12	11, 12	11, 11	10, 10	12, 15	18, 19	13, 14	25, 26	15, 16
BSR 07974	Megiar	Anopheles farauti (s.s.)	Single	X, Y	15, 17	17, 18	10, 10	14, 14	12, 12	15, 22	11, 11	17, 20	23, 24	10, 12	11, 15	8, 8	16, 16	29, 29	9, 10	10, 13	9, 9	10, 10	14, 15	19, 19	14, 15	19, 24	15, 16
BSR 07995	Megiar	Anopheles farauti (s.s.)	Single	X, Y	15, 17	16, 17	12, 12	14, 15	8, 11	14, 17	11, 12	13, 14	19, 24	10, 11	11, 12	6, 6	16, 17	29, 31.2	11, 11	10, 12	8, 9	10, 10	14, 14	17, 18	13, 14	24, 26	15, 16
BSR 08013	Megiar	Anopheles farauti (s.s.)	Single	X, Y	16, 17	12, 15	10, 12	15, 16	10, 11	0, 0	11, 12	14, 17	19, 25	11, 12	11, 11	6, 8	0, 0	31.2, 31.2	11, 12	11, 12	11, 11	10, 10	12, 15	18, 19	13, 14	25, 26	15, 16
BSR 08040	Megiar	Anopheles farauti (s.s.)	Single	X, Y	16, 19	16, 17	10, 12	14, 17	8, 11	16, 24	10, 11	14, 17	19, 25	10, 13	9, 12	8, 9	16, 17	30, 31	8, 11	10, 13	9, 11	10, 10	13, 14	18, 21	14, 15	21, 25	13, 16
BSR 08042	Megiar	Anopheles farauti (s.s.)	Single	X, Y	16, 17	12, 15	10, 12	15, 16	10, 10	0, 0	11, 12	14, 17	19, 25	11, 12	11, 11	6, 8	17, 18	31.2, 31.2	11, 12	11, 12	11, 11	0, 0	12, 15	18, 19	13, 14	25, 26	16, 17
BSR 08052	Megiar	Anopheles farauti (s.s.)	Single	X, Y	15, 16	14, 17	12, 12	14, 15	8, 12	14, 16	10, 11	14, 21	19, 19	10, 11	10, 12	8, 9	16, 17	30, 31	11, 11	10, 12	9, 11	9, 10	13, 16	18, 21	13, 15	21, 25	15, 16
BSR 08055	Megiar	Anopheles farauti (s.s.)	Single	X, Y	15, 16	15, 17	10, 11	15, 16	8, 12	13, 13	11, 12	15, 16	23, 23	11, 12	10, 11	8, 8	16, 20	37.2, 38.2	10, 11	10, 12	8, 9	10, 10	12, 13	18, 19	13, 14	23, 24	16, 16
BSR 08116	Megiar	Anopheles farauti (s.s.)	Single	X, Y	16, 17	17, 18	11, 11	14, 15	8, 14	0, 0	10, 13	16, 21	21, 23	12, 13	11, 11	7, 9	16, 18	29, 32.2	11, 11	12, 13	11, 11	0, 0	13, 16	19, 19	14, 15	23, 23	16, 18
BSR 08118	Megiar	Anopheles farauti (s.s.)	Single	X, Y	16, 17	17, 18	11, 11	14, 15	8, 14	0, 0	10, 13	16, 21	21, 23	12, 13	11, 11	7, 9	16, 18	29, 32.2.	11, 11	12, 13	11, 11	0, 0	13, 16	19, 19	14, 15	23, 23	18, 18
BSR 08119	Megiar	Anopheles farauti (s.s.)	Single	X, Y	16, 17	17, 18	11, 11	14, 15	8, 14	0, 0	10, 13	15, 16	21, 23	12, 13	0, 0	7, 9	16, 18	29, 32.2.	11, 11	12, 13	11, 11	0, 0	13, 16	19, 19	14, 15	23, 23	0, 0
BSR 08123	Megiar	Anopheles farauti (s.s.)	Single	X, Y	15, 18	17, 17	10, 12	13, 16	8, 8	0, 0	11, 12	15, 15	20, 21	11, 12	12, 13	8, 9	18, 18	30, 31	8, 8	10, 13	9, 9	0, 0	10, 14	18, 19	15, 15	23, 25	16, 16
BSR 08125	Megiar	Anopheles farauti (s.s.)	Single	X, Y	16, 17	13, 13	10, 14	16, 16	0, 0	0, 0	10, 12	13, 17	23, 25	10, 12	0, 0	6, 8	19, 19	29, 30	11, 11	10, 12	8, 8	0, 0	14, 14	17, 21	14, 14	23, 23	14, 14
BSR 08130	Megiar	Anopheles farauti (s.s.)	Single	X, Y	16, 17	17, 18	11, 11	14, 15	8, 14	0, 0	10, 13	16, 21	21, 23	12, 13	11, 11	7, 9	16, 18	29, 32.2	11, 11	12, 13	11, 11	0, 0	13, 16	19, 19	14, 15	23, 23	16, 18
BSR 08157	Megiar	Anopheles farauti (s.s.)	Single	X, Y	16, 17	12, 15	10, 12	15, 15	10, 11	15.2, 15.2	11, 12	14, 17	19, 19	11, 12	12, 12	6, 8	17, 18	31.2, 31.2	11, 12	11, 12	0, 0	0, 0	12, 15	18, 19	13, 13	25, 26	16, 17
BSR 08158	Megiar	Anopheles farauti (s.s.)	Single	X, Y	16, 17	12, 15	10, 12	15, 16	10, 11	14.2, 15.2	11, 12	14, 17	19, 25	11, 12	12, 12	6, 8	17, 18	31.2, 31.2	11, 12	11, 12	11, 11	0, 0	12, 15	18, 19	13, 14	25, 26	16, 17
BSR 08168	Megiar	Anopheles farauti (s.s.)	Single	X, X	15, 17	14, 17	13, 13	15, 15	8, 11	14, 14	10, 11	14, 17	19, 19	10, 12	11, 11	8, 9	16, 18	30, 30	8, 10	10, 10	9, 9	0, 0	14, 15	18, 19	15, 15	24, 25	16, 16
BSR 08169	Megiar	Anopheles farauti (s.s.)	Single	X, Y	12, 16	11, 17	11, 12	17, 17	12, 12	11, 11	11, 12	14, 16	23, 23	11, 12	10, 11	8, 10	17, 19	28, 30	11, 11	10, 12	9, 11	10, 10	12, 13	17, 19	13, 13	23, 24	15, 16
BSR 08173	Megiar	Anopheles farauti (s.s.)	Single	X, Y	12, 16	11, 17	11, 12	17, 17	12, 12	11, 11	11, 12	14, 16	23, 23	11, 12	10, 11	8, 10	17, 19	28, 30	11, 11	10, 12	9, 11	10, 10	12, 13	17, 19	13, 13	23, 24	15, 16
BSR 08209	Megiar	Anopheles farauti (s.s.)	Single	X, Y	16, 16	17, 17	10, 10	16, 17	7, 11	17, 17	13, 13	16, 17	23, 24	12, 12	8, 12	8, 9	17, 18	27, 28	8, 14	11, 12	11, 12	10, 10	11, 13	16, 17	12, 14	20, 22	15, 16
BSR 08218	Megiar	Anopheles farauti (s.s.)	Single	X, Y	15, 16	15, 17	10, 10	15, 16	7, 8	0, 0	10, 13	12, 14	21, 23	12, 12	11, 11	8, 9	17, 18	27, 28	8, 11	10, 12	11, 12	0, 0	11, 13	16, 17	12, 13	20, 22	0, 0
BSR 08219	Megiar	Anopheles farauti (s.s.)	Single	X, Y	15, 15	15, 15	11, 13	15, 16	8, 8	16, 17	10, 13	12, 14	21, 21	11, 12	11, 11	8, 8	17, 17	30, 32	11, 12	10, 12	9, 9	10, 10	13, 15	16, 19	13, 16	19, 23	11, 11
BSR 08240	Megiar	Anopheles farauti (s.s.)	Single	X, X	16, 16	13, 17	11, 12	14, 15	12, 14	16, 17	11, 12	17, 21	19, 24	10, 10	10, 10	8, 9	16, 18	29, 29	11, 11	10, 11	9, 10	0, 0	13, 15	18, 19	15, 15.2	26, 27	13, 15
BSR 08241	Megiar	Anopheles farauti (s.s.)	Single	X, Y	16, 16	11, 17	11, 11	15, 15	9, 9	0, 0	11, 13	14, 17	19, 19	12, 12	13, 13	6, 9	16, 18	29, 30	11, 12	12, 12	9, 9	0, 0	13, 16	18, 21	15, 15	25.2, 27	0, 0
BSR 08245	Megiar	Anopheles farauti (s.s.)	Single	X, Y	15, 16	16, 17	10, 11	14, 14	8, 8	0, 0	10, 12	19, 19	24, 24	12, 12	11, 12	6, 6	17, 18	31, 32	8, 12	10, 11	12, 12	0, 0	10, 10	19, 20	15, 15	26, 26	0, 0
BSR 08247	Megiar	Anopheles farauti (s.s.)	Single	X, Y	16, 16	11, 17	11, 11	15, 16	9, 10	13, 16	11, 13	14, 17	19, 19	10, 12	10, 13	6, 9	16, 18	29, 30	11, 12	10, 12	9, 11	10, 10	13, 16	18, 21	14, 15	25.2, 27	11, 15
BSR 08331	Megiar	Anopheles farauti (s.s.)	Single	X, X	15, 16	16, 18	10, 12	13, 17	8, 14	14, 18	8, 12	13, 17	19, 19	12, 12	10, 12	9, 9	16, 17	31.2, 31.2	8, 12	10, 11	8, 9	0, 0	13, 15	19, 20	13, 15.2	19, 22	13, 15
BSR 08361	Megiar	Anopheles farauti (s.s.)	Single	X, X	14, 15	11, 16	10, 10	15, 16	9, 14	14, 18	11, 12	15, 17	19, 19	11, 12	12, 12	9, 9	16, 17	31.2, 31.2	11, 12	11, 13	9, 9	0, 0	13, 13	18, 19	14, 15	19, 26	15, 16
BSR 08363	Megiar	Anopheles farauti (s.s.)	Single	X, X	15, 17	14, 16	10, 10	15, 17	11, 14	0, 0	11, 12	13, 17	19, 22	12, 12	12, 12	8, 9	17, 17	31.2, 38.2	11, 12	10, 11	9, 9	0, 0	13, 15	18, 18	13, 15.2	19, 24	13, 16
BSR 08413	Megiar	Anopheles farauti (s.s.)	Single	X, X	14, 15	11, 16	10, 10	15, 15	9, 24	0, 0	11, 12	15, 17	19, 19	11, 12	12, 12	9, 9	16, 17	31.2, 31.2	11, 12	11, 13	9, 9	0, 0	13, 13	18, 19	14, 15	19, 26	15, 16
BSR 08414	Megiar	Anopheles farauti (s.s.)	Single	X, Y	15, 17	11, 18	10, 12	14, 15	14, 14	0, 0	8, 12	17, 17	19, 22	11, 12	12, 12	8, 9	16, 17	31.2, 38.2	11, 12	11, 11	8, 9	10, 10	13, 15	19, 20	13, 14	19, 22	13, 13
BSR 08558	Megiar	Anopheles farauti (s.s.)	Single	X, Y	15, 16	17, 17	11, 12	14, 16	12, 14	14, 16	10, 11	15, 22	20, 20	11, 12	9, 12	8, 9	17, 18	28, 29	8, 8	10, 13	9, 11	10, 10	13, 13	22, 22	13, 13	20, 24	15, 15
BSR 08559	Megiar	Anopheles farauti (s.s.)	Single	X, Y	15, 16	17, 17	11, 12	14, 16	12, 14	14, 16	10, 11	15, 22	20, 20	11, 12	9, 12	8, 9	17, 18	28, 29	8, 8	10, 13	9, 11	10, 10	13, 13	14, 22	13, 13	20, 24	15, 15
BSR 08566	Megiar	Anopheles farauti (s.s.)	Single	X, Y	15, 16	17, 17	11, 12	14, 16	12, 14	16, 16	10, 11	15, 22	20, 20	11, 12	12, 12	8, 9	17, 18	28, 29	8, 8	10, 13	9, 11	10, 10	13, 13	22, 22	13, 13	20, 24	15, 15
BSR 08572	Megiar	Anopheles farauti (s.s.)	Single	X, Y	15, 16	17, 17	11, 12	14, 16	12, 14	14, 14	10, 11	15, 22	20, 20	11, 12	12, 12	8, 9	17, 17	28, 29	8, 8	10, 13	9, 11	10, 10	13, 13	22, 22	13, 13	20, 20	15, 15
BSR 08582	Megiar	Anopheles farauti (s.s.)	Single	X, Y	16, 16	17, 17	12, 13	14, 14	10, 10	0, 0	11, 11	15, 27	19, 19	11, 12	10, 10	8, 9	18, 19	30, 31.2	8, 12	10, 10	11, 11	10, 10	10, 13	18, 22	14, 15	24, 27.3	16, 16
BSR 08586	Megiar	Anopheles farauti (s.s.)	Single	X, Y	15, 16	17, 17	11, 12	14, 16	12, 14	0, 0	10, 11	15, 22	20, 20	11, 11	9, 9	8, 8	17, 18	28, 29	8, 11	10, 13	0, 0	0, 0	13, 13	22, 22	13, 13	20, 24	15, 15
BSR 08596	Megiar	Anopheles farauti (s.s.)	Single	X, Y	15, 16	17, 17	12, 13	15, 16	12, 12	0, 0	11, 12	13, 13	20, 23	10, 11	9, 11	9, 9	17, 20	29, 29	8, 11	11, 11	9, 11	10, 10	10, 15	19, 23	13, 15	23, 23	11, 11
BSR 08617	Megiar	Anopheles farauti (s.s.)	Single	X, Y	17, 17	15, 17	10, 11	15, 15	12, 12	0, 0	11, 11	13, 14	19, 19	12, 12	9, 11	6, 6	18, 18	31, 31.2	8, 8	11, 11	8, 9	10, 10	10, 15	19, 19	13, 14	22, 23	16, 16
BSR 08620	Megiar	Anopheles farauti (s.s.)	Single	X, Y	15, 16	15, 16	10, 12	13, 14	8, 8	12, 16	11, 12	12, 14	19, 21	11, 12	12, 12	6, 8	16, 18	30, 38.2	8, 8	10, 12	9, 9	10, 10	13, 14	18, 19	12, 16	23, 25	15, 16
BSR 08621	Megiar	Anopheles farauti (s.s.)	Single	X, Y	17, 17	15, 17	10, 11	15, 15	12, 12	14, 18	11, 11	13, 14	19, 19	12, 12	9, 11	6, 6	18, 18	31, 31.2	8, 8	11, 11	8, 9	10, 10	10, 15	19, 19	13, 14	22, 23	15, 16
BSR 08622	Megiar	Anopheles farauti (s.s.)	Single	X, Y	15, 16	15, 16	10, 12	13, 14	8, 8	12, 16	11, 12	12, 14	19, 21	11, 12	12, 12	8, 8	18, 20	30, 38.2	8, 8	10, 12	9, 9	10, 10	13, 14	18, 19	12, 16	23, 25	15, 16
BSR 08627	Megiar	Anopheles farauti (s.s.)	Single	X, Y	17, 17	15, 17	10, 11	15, 15	12, 12	14, 18	11, 11	13, 14	19, 19	12, 12	9, 11	6, 6	18, 18	31, 31.2	8, 8	11, 11	8, 9	10, 10	10, 15	19, 19	13, 14	22, 23	15, 16
BSR 08657	Megiar	Anopheles farauti (s.s.)	Single	X, Y	16, 19	16, 16	10, 10	14, 14	8, 11	15.2, 15.2	11, 11	14, 17	19, 19	8.3, 8.3	9.4, 9.4	8, 9	16, 17	30, 30	0, 0	10, 13	0, 0	0, 0	13, 14	18, 21	15, 15	21, 27.2	0, 0
BSR 08693	Megiar	Anopheles farauti (s.s.)	Single	X, X	15, 15	16, 17	11, 11	13, 15	8, 8	0, 0	12, 15	14, 17	19, 24.2	11, 12	11, 12	7, 8	14, 18	37.2, 37.2	8, 12	10, 14	9, 11	0, 0	10, 13	17, 18	13, 14	22, 23	15, 15
BSR 08722	Megiar	Anopheles farauti (s.s.)	Single	X, Y	16, 19	16, 17	10, 12	14, 14	8, 8	0, 0	10, 11	14, 17	19, 25	10, 13	9, 12	8, 9	16, 17	30, 31	8, 11	10, 13	9, 11	0, 0	13, 14	18, 21	13.2, 15	21, 25	0, 0
BSR 08733	Megiar	Anopheles farauti (s.s.)	Single	X, Y	16, 19	16, 17	10, 12	14, 17	8, 11	16, 16	10, 11	14, 17	19, 25	10, 13	9, 12	8, 9	16, 17	30, 31	8, 11	10, 13	9, 11	10, 10	13, 14	18, 21	15, 15	21, 25	13, 16
BSR 08735	Megiar	Anopheles farauti (s.s.)	Single	X, Y	16, 19	16, 17	10, 12	14, 17	8, 11	16, 16	10, 11	14, 17	19, 25	10, 13	9, 12	8, 9	16, 17	30, 31	8, 11	10, 13	9, 11	10, 10	13, 14	18, 21	15, 15	21, 25	13, 16
BSR 08739	Megiar	Anopheles farauti (s.s.)	Single	X, Y	15, 17	16, 16	10, 10	15, 15	8, 8	11, 14	11, 13	14, 21	20, 23	10, 11	10, 12	9, 9	14, 18	29, 30	8, 11	11, 13	9, 12	10, 10	13, 16	18, 19	14, 15	21, 27	15, 15
BSR 08838	Megiar	Anopheles farauti (s.s.)	Single	X, X	16, 16	16, 17	10, 10	13, 16	9, 9	15, 15	9, 11	16, 16	21, 23,24	12, 12	12, 13	8, 9	17, 17	30, 32.2	8, 8	12, 13	9, 11	0, 0	12, 13	20, 23	13, 14	22, 26	15, 15
BSR 08851	Megiar	Anopheles farauti (s.s.)	Single	X, Y	15, 15	14, 17	11, 12	16, 16	8, 8	11, 11	11, 11	13, 13	18, 23	12, 12	9, 10	6, 8	17, 18	30, 31.2	10, 11	11, 13	9, 11	10, 10	10, 12	18, 19	13, 14	19, 23	13, 15
BSR 08852	Megiar	Anopheles farauti (s.s.)	Single	X, Y	16, 17	15, 17	10, 10	15, 15	8, 11	0, 0	11, 11	13, 27	19, 20	11, 11	10, 12	6, 9	16, 19	31, 31.2	10, 11	10, 11	9, 10	10, 10	12, 14	18, 18	13, 14	22, 23	16, 16
BSR 08854	Megiar	Anopheles farauti (s.s.)	Single	X, Y	15, 15	14, 17	11, 12	16, 17	8, 8	11, 11	11, 11	13, 13	18, 23	12, 12	9, 10	6, 8	17, 18	31.2, 31.2	10, 11	11, 13	9, 11	10, 10	10, 12	18, 19	13, 13	19, 23	13, 15
BSR 08856	Megiar	Anopheles farauti (s.s.)	Single	X, Y	16, 17	16, 17	10, 12	13, 15	9, 9	0, 0	11, 12	13, 14	18, 18	12, 12	10, 14	9, 9.3	16, 19	28, 30	8, 11	10, 13	0, 0	0, 0	12, 15	16, 22	13, 15.2	22, 22	0, 0
BSR 08858	Megiar	Anopheles farauti (s.s.)	Single	X, Y	15, 15	14, 17	11, 12	16, 17	8, 8	11, 14	11, 11	13, 13	18, 23	12, 12	9, 10	6, 8	17, 18	30, 31.2	10, 11	11, 13	9, 11	10, 10	10, 12	18, 19	13, 14	19, 23	13, 15
BSR 08869	Megiar	Anopheles farauti (s.s.)	Single	X, Y	16, 16	17, 17	12, 13	13, 14	10, 12	13, 17	11, 11	15, 27	19, 19	11, 12	10, 10	8, 9	18, 19	30, 31.2	8, 12	10, 10	8, 11	10, 10	10, 13	18, 22	14, 15	22, 24	16, 16
BSR 08870	Megiar	Anopheles farauti (s.s.)	Single	X, Y	15, 17	16, 16	10, 12	15, 17	8, 10	0, 0	11, 11	15, 21	19, 19	10, 11	8, 14	6, 9	16, 18	30, 31.2	8, 11	10, 12	9, 9	10, 10	12, 14	18, 19	13, 13	23, 23	15, 15
BSR 08874	Megiar	Anopheles farauti (s.s.)	Single	X, Y	9, 9	16, 19	16, 17	10, 12	14, 17	8, 11	0, 0	0, 0	11, 11	10, 13	8, 11	29, 30,31	16, 17	8, 9	10, 11	14, 17	19, 25	10, 13	13, 14	18, 21	15, 15	21, 25	13, 16
BSR 08903	Megiar	Anopheles farauti (s.s.)	Single	X, Y	15, 15	14, 17	11, 12	16, 17	8, 8	11, 14	11, 11	13, 13	18, 23	12, 12	9, 10	6, 8	17, 18	30, 31.2	10, 11	11, 13	9, 11	10, 10	10, 12	18, 19	13, 14	19, 23	13, 15
BSR 08907	Megiar	Anopheles farauti (s.s.)	Single	X, Y	15, 16	17, 17	11, 12	14, 16	12, 14	0, 0	10, 11	15, 22	20, 20	11, 12	9, 12	8, 9	17, 18	28, 29	8, 8	10, 13	9, 11	10, 10	13, 13	22, 22	13, 13	20, 24	15, 15
BSR 08909	Megiar	Anopheles farauti (s.s.)	Single	X, Y	16, 16	17, 17	12, 13	13, 14	10, 12	13, 17	11, 11	15, 27	19, 19	11, 12	10, 10	8, 9	18, 19	30, 31.2	8, 12	10, 10	8, 11	10, 10	10, 13	18, 22	14, 15	22, 24	16, 16
BSR 08910	Megiar	Anopheles farauti (s.s.)	Single	X, Y	17, 17	15, 17	10, 11	15, 15	12, 12	14, 18	11, 11	13, 14	19, 19	12, 12	9, 11	6, 6	18, 18	31, 31.2	8, 8	11, 11	8, 9	10, 10	10, 15	19, 19	13, 14	22, 23	15, 16
BSR 08911	Megiar	Anopheles farauti (s.s.)	Single	X, Y	15, 16	16, 17	11, 12	14, 16	12, 14	14, 16	10, 11	15, 22	20, 20	11, 12	9, 12	8, 9	17, 18	28, 29	8, 8	10, 13	9, 11	10, 10	13, 13	22, 22	13, 13	20, 24	15, 15
BSR 08914	Megiar	Anopheles farauti (s.s.)	Single	X, Y	15, 16	17, 17	11, 12	14, 16	12, 14	0, 0	10, 11	15, 22	20, 20	11, 12	9, 12	8, 9	17, 18	28, 29	8, 8	10, 13	9, 11	10, 10	13, 13	21, 22	13, 13	20, 24	15, 15
BSR 08915	Megiar	Anopheles farauti (s.s.)	Single	X, Y	17, 17	15, 17	10, 11	15, 15	12, 12	5, 5	11, 11	13, 14	19, 19	12, 12	9, 11	6, 6	18, 18	31, 31.2	8, 8	11, 17	8, 9	10, 10	10, 15	19, 19	13, 14	22, 23	19, 19
BSR 08925	Megiar	Anopheles farauti (s.s.)	Single	X, Y	15, 17	14, 17	10, 13	13, 16	11, 12	12, 19	11, 11	14, 17	17, 19	10, 13	8, 10	8, 8	17, 18	29, 31	11, 11	10, 11	8, 9	10, 10	10, 12	18, 19	12, 14	21, 22.2	15, 16
BSR 08946	Megiar	Anopheles farauti (s.s.)	Single	X, X	15, 16	11, 17	12, 13	13, 14	8, 10	0, 0	11, 11	16, 26	19, 19	11, 12	10, 10	9, 9	18, 19	30, 30	8, 10	10, 10	9, 11	0, 0	10, 14	18, 19	13, 14	22, 27	15, 16
BSR 08953	Megiar	Anopheles farauti (s.s.)	Single	X, X	15, 18	12, 15	11, 12	15, 17	8, 14	0, 0	11, 11	13, 14	19, 23	12, 12	9, 9	6, 8	16, 17	29, 32	8, 8	10, 11	9, 9	0, 0	12, 15	17, 18	13, 14.2	20, 22	16, 16
BSR 08954	Megiar	Anopheles farauti (s.s.)	Single	X, Y	16, 17	15, 17	10, 10	15, 17	8, 11	12, 14	11, 11	13, 27	19, 20	11, 11	10, 12	6, 9	16, 19	31, 31.2	10, 11	10, 11	9, 10	10, 10	12, 14	18, 18	13, 14	22, 23	16, 16
BSR 08955	Megiar	Anopheles farauti (s.s.)	Single	X, Y	16, 17	15, 17	10, 10	15, 17	8, 8	0, 0	11, 11	13, 27	19, 20	11, 11	0, 0	6, 9	16, 19	31, 31.2	10, 11	11, 11	0, 0	0, 0	12, 14	18, 18	8, 13	22, 22	0, 0
BSR 08958	Megiar	Anopheles farauti (s.s.)	Single	X, X	18, 18	15, 17.3	11, 12	15, 16	8, 8	14, 14	11, 11	13, 17	20, 23	0, 0	13, 13	8, 8	17, 19	28, 28	8, 8	9, 9	11, 11	0, 0	12, 15	17, 18	13, 13	22, 22	0, 0
BSR 08959	Megiar	Anopheles farauti (s.s.)	Single	X, Y	15, 16	16, 17	11, 13	15, 15	5, 5	0, 0	11, 12	14, 18	19, 23	11, 11	13, 13	9, 10	17, 18	28, 30	8, 11.3	10, 10	0, 0	0, 0	13, 14	16, 20	13, 15.2	22.1, 22.1	0, 0
BSR 08979	Megiar	Anopheles farauti (s.s.)	Single	X, X	15, 17	14, 16	10, 10	0, 0	0, 0	0, 0	11, 12	13, 17	22, 22	12, 16	0, 0	8, 9	17, 17	31.2, 38.2	11, 12	10, 11	9, 9	0, 0	13, 15	18, 18	13, 15.2	19, 24	0, 0
BSR 09007	Megiar	Anopheles farauti (s.s.)	Single	X, Y	15, 15	14, 14	10, 11	15, 15	9, 14	0, 0	11, 11	13, 17	22, 25	11, 12	9, 12	7, 9	14, 17	30, 31.2	8, 12	10, 11	9, 9	10, 10	15, 15	18, 21	13, 14	19, 25.1	13, 16
BSR 09013	Megiar	Anopheles farauti (s.s.)	Single	X, Y	15, 16	17, 17	11, 12	14, 16	12, 14	14, 16	10, 11	15, 22	20, 20	11, 12	9, 12	8, 9	17, 18	28, 29	8, 8	10, 13	9, 11	10, 10	13, 13	21, 22	13, 13	20, 24	15, 15
BSR 09014	Megiar	Anopheles farauti (s.s.)	Single	X, Y	15, 16	17, 17	12, 13	15, 16	12, 12	12, 12	11, 12	13, 13	20, 23	10, 11	9, 11	9, 9	17, 20	29, 29	8, 11	11, 11	9, 11	10, 10	10, 15	19, 23	13, 15	23, 23	11, 16
BSR 09025	Megiar	Anopheles farauti (s.s.)	Single	X, Y	17, 17	15, 17	10, 11	15, 15	12, 12	14, 18	11, 11	13, 14	19, 19	12, 12	9, 11	6, 6	18, 18	31, 31.2	8, 8	11, 11	8, 9	10, 10	10, 15	19, 19	13, 14	22, 23	15, 16
BSR 09065	Megiar	Anopheles farauti (s.s.)	Single	X, Y	0, 0	11, 17	10, 12	15, 17	12, 12	0, 0	12, 13	13, 13	19, 24	9, 12	12, 16	6, 6	17, 18	29, 32	8, 11	12, 13	11, 11	10, 10	13, 14	19, 19	13, 15.2	20, 21.2	15, 16
BSR 07671	Megiar	Anopheles koliensis	Single	X, Y	15, 16	12, 17	10, 10	17, 17	12, 13	10, 17	11, 13	13, 15	22, 24	11, 13	8, 13	9, 9	17, 18	28, 29	8, 10	10, 10	9, 11	10, 10	10, 11	17, 18	12, 13	24, 24	16, 16
BSR 07695	Megiar	Anopheles koliensis	Single	X, Y	16, 17	15, 17	10, 10	15, 17	8, 11	12, 14	11, 11	13, 27	19, 20	11, 11	10, 12	6, 9	16, 19	31, 31.2	10, 11	10, 11	9, 10	10, 10	12, 14	18, 18	13, 14	22, 23	16, 16
BSR 08077	Megiar	Anopheles koliensis	Single	X, Y	15, 15	16, 17	10, 11	15, 15	12, 12	0, 0	10, 12	17, 19	19, 24	10, 12	13, 13	6, 8	17, 19	29, 31	8, 12	11, 12	11, 12	0, 0	10, 11	19, 19	13, 15	20, 26	12, 17
BSR 08134	Megiar	Anopheles koliensis	Single	X, Y	16, 17	15, 17	10, 10	15, 17	8, 11	14.2, 14.2	11, 11	13, 27	19, 20	11, 11	11, 13	6, 9	16, 19	31, 31.2	10, 11	10, 11	9, 10	0, 0	12, 14	18, 18	13, 14	22, 23	17, 17
BSR 08186	Megiar	Anopheles koliensis	Single	X, Y	16, 17	12, 15	10, 12	15, 16	10, 11	0, 0	11, 12	14, 17	19, 25	11, 12	11, 11	6, 8	17, 18	31.2, 31.2	11, 12	11, 12	11, 11	10, 10	12, 15	18, 19	13, 14	25, 26	15, 16
BSR 08187	Megiar	Anopheles koliensis	Single	X, Y	16, 17	12, 15	10, 12	15, 16	10, 11	14, 15	11, 12	14, 17	19, 25	11, 12	11, 11	6, 8	17, 18	31.2, 31.2	11, 12	11, 12	11, 11	10, 10	12, 15	18, 19	13, 14	25, 26	15, 16
BSR 08706	Megiar	Anopheles koliensis	Single	X, Y	16, 19	16, 17	10, 12	0, 0	11, 11	0, 0	10, 11	14, 17	0, 0	10, 13	9, 9	8, 9	16, 17	30, 31	8.2, 8.2	10, 13	9, 11	10, 10	13, 14	18, 21	15, 15	21, 21	13, 16
BSR 08741	Megiar	Anopheles koliensis	Single	X, Y	16, 19	16, 17	10, 12	14, 17	8, 11	16, 24	10, 11	14, 17	19, 25	10, 13	9, 12	8, 9	16, 17	30, 31	8, 11	10, 13	9, 11	10, 10	13, 14	18, 21	15, 15	21, 25	13, 16
BSR 03240	Mirap	Anopheles bancroftii	Single	X, Y	15, 16	11, 17	12, 14	14, 14	9, 11	11, 13	11, 12	15, 18	19, 24	10, 12	10, 12	6, 8	16, 18	29, 30	12, 12	10, 11	8, 9	10, 10	11, 13	21, 22	13, 14	24, 26	11, 15
BSR 05229	Mirap	Anopheles farauti (s.s.)	Multiple	X, Y	14, 16	11, 16,17	10, 14	13, 14,15	12, 13	11, 12,13,20	10, 11,12	13, 14,15,18	19, 23	11, 12	12, 12	6, 8	15, 18	30.2, 33.2	11, 12	10, 11,13	8, 11	10, 10	12, 13	17, 18,19	13, 15,16	20, 23	15, 16
BSR 05504	Mirap	Anopheles farauti (s.s.)	Multiple	X, Y	13, 15,17	12, 14,17,18	10, 11,12	14, 15	8, 8	11, 14	11, 11	13, 13	22, 23	10, 11,12	10, 12	7, 8,9	17, 18	28, 30,30.2	11, 12	10, 11	8, 11	10, 10	14, 15	16, 17	12, 15	19, 25	15, 16
BSR 06278	Mirap	Anopheles farauti (s.s.)	Multiple	X, Y	15, 16	13, 15, 16,17	10, 12	14, 15, 16	8, 12	11, 18	11, 12, 13	13, 14, 18	17, 19, 24, 25	10, 11, 12	12, 13, 17	6, 8	17, 18	29, 30, 30.2	8, 10	12, 13	11, 12	10, 10	11, 13, 14	16, 17, 18	13, 14, 15	22, 23, 26	16, 16
BSR 06590	Mirap	Anopheles farauti (s.s.)	Multiple	X, Y	15, 19	16, 17	10, 10	14, 15	8, 8	14, 14	11, 12	13, 14	19, 23, 24	10, 12, 13	10, 11, 12	8, 8	14, 17, 18	28, 29	8, 10, 11	11, 12, 13	9, 11	10, 10	12, 13	18, 19	13, 13	23, 25, 26	15, 16
BSR 07485	Mirap	Anopheles farauti (s.s.)	Multiple	X, Y	13, 16,17	12, 14,15,16	10, 11,12	14, 15,16	8, 8	14, 21	11, 12	13, 15,17	23, 24	10, 11	10, 12	6, 8,9	16, 17,19	29, 30,31	8, 11	10, 12	9, 11	10, 10	11, 12,15,16	16, 17,19	14, 14.2,15	19, 24,26	15, 15
BSR 02756	Mirap	Anopheles farauti (s.s.)	Single	X, X	15, 16	16, 18	10, 11	15, 15	8, 8	11, 11	12, 12	13, 13	22, 22	12, 15	0, 0	7, 8	18, 18	30.2, 33.2	8, 10	11, 11	11, 11	0, 0	10, 14	18, 20	12, 15	19, 26	11, 11
BSR 03558	Mirap	Anopheles farauti (s.s.)	Single	X, Y	17, 17	12, 15	10, 10	14, 15	8, 8	14, 21	11, 12	17, 17	23, 24	10, 11	12, 12	6, 8	16, 19	30, 31	11, 11	10, 12	9, 11	10, 10	15, 16	16, 19	14, 15	19, 26	15, 15
BSR 05091	Mirap	Anopheles farauti (s.s.)	Single	X, X	14, 16	11, 17	10, 12	15, 15	12, 12	11, 11	11, 11	15, 17	19, 20	10, 11	0, 0	6, 8	17, 20	30, 31	8, 12	10, 11	11, 11	0, 0	15, 15	20, 23	14, 14.2	19, 23	15, 16
BSR 05258	Mirap	Anopheles farauti (s.s.)	Single	X, Y	15, 17	17, 18	11, 12	14, 17	9, 11	14, 14	10, 11	13, 13	20, 23	10, 10	9, 11	9, 9	14, 16	28, 31	11, 12	12, 12	9, 11	0, 0	12, 15	19, 20.3	14, 15	22, 26	11, 15
BSR 05376	Mirap	Anopheles farauti (s.s.)	Single	X, Y	17, 17	12, 12	10, 12	14, 15	8, 12	17, 19	11, 11	13, 13	22, 23	12, 15	11, 14	6, 9	18, 18	30, 31	11, 11	10, 12	11, 11	10, 10	12, 14	16, 19	12, 15	21, 23	11, 15
BSR 05401	Mirap	Anopheles farauti (s.s.)	Single	X, X	15, 17	17, 18	10, 12	15, 15	8, 12	11, 22	8, 11	15, 16	22, 24	11, 12	10, 14	9, 9	17, 19	30.2, 31	8, 8	10, 12	9, 11	0, 0	13, 15	16, 19	13, 13	19, 19	15, 15
BSR 05532	Mirap	Anopheles farauti (s.s.)	Single	X, Y	15, 16	11, 18	10, 12	13, 16	9, 11	17, 17	11, 13	13, 17	19, 19	10, 11	9, 12	8, 8	17, 18	31, 31.2	11, 12	12, 13	8, 11	10, 10	15, 16	17, 19	13, 14	24, 26	15, 15
BSR 05594	Mirap	Anopheles farauti (s.s.)	Single	X, X	15, 16	12, 12	11, 12	14, 14	8, 8	0, 0	12, 12	13, 14	23, 23	12, 15	10, 12	6, 8	18, 18	28, 30,32.2	8, 12	10, 11	8, 11	0, 0	14, 15	17, 23	14, 14	19, 25	16, 16
BSR 05650	Mirap	Anopheles farauti (s.s.)	Single	X, X	15, 16	13, 17	10, 12	14, 16	8, 10	12, 19	11, 12	14, 18	17, 23	11, 11	10, 14	8, 8	18, 18	31, 32.2	8, 11	12, 12	11, 12	0, 0	13, 14	18, 20	12, 15	19, 23	15, 16
BSR 05654	Mirap	Anopheles farauti (s.s.)	Single	X, Y	15, 17	17, 18	10, 10	15, 17	12, 12	0, 0	10, 10	17, 18	20, 22	10, 12	9, 12	8, 8	17, 18	28, 30	8, 11	11, 13	9, 11	10, 10	13, 13.2	16, 19	13, 15	24, 24	15, 15
BSR 05655	Mirap	Anopheles farauti (s.s.)	Single	X, Y	15, 15	15, 16	10, 10	15, 16	8, 12	21, 21	12, 12	13, 14	17, 19	11, 12	10, 12	8, 9	18, 18	29, 29	8, 10	12, 13	12, 12	10, 10	13, 14	17, 17	13, 14	23, 26	11, 15
BSR 05660	Mirap	Anopheles farauti (s.s.)	Single	X, Y	15, 15	12, 17	10, 12	13, 15	12, 12	19, 23	10, 11	14, 17	23, 24	10, 10	9, 11	8, 8	16, 18	28, 29	11, 12	11, 12	9, 9	10, 10	15, 15	16, 21	13, 14	19, 23	15, 16
BSR 05667	Mirap	Anopheles farauti (s.s.)	Single	X, X	15, 16	16, 18	10, 10	13, 15	8, 8	0, 0	11, 13	13, 13	22, 22	10, 12	11, 12	7, 8	16, 18	29, 33.2	8, 12	11, 11	0, 0	0, 0	14, 19	17, 19	14, 15	34.2, 34.2	11, 11
BSR 05673	Mirap	Anopheles farauti (s.s.)	Single	X, X	15, 16	16, 18	10, 10	13, 15	8, 12	14, 19	11, 13	13, 13	22, 22	10, 12	11, 12	7, 8	16, 18	29, 33.2	8, 12	11, 11	11, 11	0, 0	14, 14	17, 19	14, 15	19, 26	11, 16
BSR 05793	Mirap	Anopheles farauti (s.s.)	Single	X, Y	13, 16	11, 12	10, 14	13, 15	0, 0	0, 0	9, 12	13, 17	19, 23	12, 12	0, 0	8, 9	17, 18	29, 30.2	8, 10	11, 13	9, 9	0, 0	14, 15	16, 18	13, 14	25, 26	15, 15
BSR 06017	Mirap	Anopheles farauti (s.s.)	Single	X, Y	16, 17	13, 15	10, 10	14, 15	8, 12	11, 14	11, 12	15, 17	19, 21	12, 12	10, 12	8, 9	16, 19	28, 31.2	6, 11	11, 13	8, 9	10, 10	10, 13	18, 21	13, 14	23, 24	15, 15
BSR 06034	Mirap	Anopheles farauti (s.s.)	Single	X, Y	17, 18	13, 15	11, 12	16, 17	8, 10	0, 0	11, 12	14, 17	19, 21	11, 12	11, 12	9, 10	18, 18	29, 29	11, 12	10, 11	8, 9	10, 10	12, 14	19, 19	13, 14	25, 25	15, 15
BSR 06058	Mirap	Anopheles farauti (s.s.)	Single	X, Y	16, 17	16, 17	10, 10	13, 15	11, 11	11, 20	11, 12	13, 17	19, 23	12, 12	10, 12	8, 9	17, 18	30.2, 33.2	8, 8	10, 12	9, 12	10, 10	13, 14	17, 23	13, 13	23, 24	11, 16
BSR 06359	Mirap	Anopheles farauti (s.s.)	Single	X, Y	16, 16	12, 15	10, 10	15, 15	8, 8	0, 0	11, 12	17, 17	23, 24	10, 11	12, 12	6, 8	16, 17	28, 31	11, 12	10, 12	9, 9	10, 10	13, 13	18, 19	12, 15	19, 22	0, 0
BSR 06460	Mirap	Anopheles farauti (s.s.)	Single	X, Y	15, 17	17, 18	10, 10	15, 17	12, 12	13, 14	10, 10	17, 18	20, 22	10, 12	9, 12	8, 8	17, 18	28, 30	8, 11	11, 13	9, 11	10, 10	13, 13	16, 19	13, 15	24, 24	15, 15
BSR 06461	Mirap	Anopheles farauti (s.s.)	Single	X, Y	15, 17	17, 18	10, 10	15, 17	12, 12	13, 14	10, 10	17, 18	20, 22	10, 12	8, 12	8, 8	17, 18	28, 30	8, 11	11, 13	8, 11	10, 10	13, 13	16, 19	13, 15	24, 24	15, 15
BSR 06643	Mirap	Anopheles farauti (s.s.)	Single	X, Y	15, 16	13, 16	10, 10	12, 15	8, 12	12, 12	12, 14	14, 17	23, 24	12, 13	10, 12	8, 8	18, 20	30, 31	8, 10	10, 11	9, 11	10, 10	13, 15	18, 22	14, 14	22, 28	11, 13
BSR 06780	Mirap	Anopheles farauti (s.s.)	Single	X, Y	17, 17	12, 15	10, 11	14, 15	8, 8	14, 14	11, 12	17, 17	23, 24	10, 11	12, 12	6, 8	16, 19	30, 31	11, 11	10, 12	9, 11	10, 10	15, 16	16, 19	14, 15	19, 26	15, 15
BSR 07093	Mirap	Anopheles farauti (s.s.)	Single	X, Y	15, 15	15, 16	10, 10	15, 16	8, 12	21, 24	12, 12	13, 14	17, 19	11, 12	10, 12	8, 9	18, 18	29, 29	8, 10	12, 13	12, 12	10, 10	13, 14	17, 17	13, 14	23, 26	11, 15
BSR 07117	Mirap	Anopheles farauti (s.s.)	Single	X, Y	15, 15	12, 17	12, 14	13, 15	12, 12	17, 23	11, 11	16, 17	23, 24	11, 11	10, 11	8, 8	16, 18	28, 28	11, 11	10, 10	9, 11	10, 10	12, 15	16, 21	13, 14	23, 25	15, 16
BSR 07484	Mirap	Anopheles farauti (s.s.)	Single	X, Y	13, 15	14, 14	11, 12	14, 15	8, 11	19, 19	12, 12	14, 17	23, 23	12, 15	12, 14	6, 8	18, 18	29, 32.2	8, 12	10, 12	11, 11	10, 10	12, 14	17, 23	14, 14	29, 25	16, 16
BSR 02845	Mirap	Anopheles koliensis	Multiple	X, Y	13, 14,16	11, 14,16	10, 11,12	13, 14,15,16	8, 8	0, 0	11, 12	13, 14,15,18	23, 23	10, 11,12	10, 10	6, 9	16, 17	29, 30,33.2	8, 11	11, 12,13	11, 11	10, 10	11, 12,13	17, 18,19	14, 14.2,15,16	20, 23,24,26	15, 15
BSR 03081	Mirap	Anopheles koliensis	Multiple	X, X	13, 15,16	11, 16,17	10, 14	14, 15,16	11, 12	11, 14	11, 11	13, 14,16	19, 21	11, 12	10, 11,14	6, 8	16, 18,19	29, 30	8, 10	10, 10	9, 9	0, 0	13, 13	17, 20,23	12, 13,16	19, 23,26	11, 15
BSR 03460	Mirap	Anopheles koliensis	Multiple	X, Y	16, 17	12, 15	10, 11	14, 15	8, 8	14, 14	11, 12	17, 17	23, 24	10, 11	12, 12	6, 8	16, 17, 19	28, 30, 31	11, 12	12, 12	9, 11	10, 10	13, 15, 16	16, 19	12, 14, 15	16, 22	15, 15
BSR 03498	Mirap	Anopheles koliensis	Multiple	X, Y	16, 17	11, 12, 15, 16	10, 11	13, 14, 15	8, 8	12, 14, 20, 21	11, 12	17, 17	19, 23, 24	10, 11	12, 12	6, 8	16, 18, 19	30, 31, 33.2	11, 11	10, 11, 12, 13	9, 11	10, 10	13, 15, 16	16, 17, 18, 19	14, 15, 16	19, 20, 23, 26	15, 15
BSR 05259	Mirap	Anopheles koliensis	Multiple	X, Y	14, 16	11, 16,17	10, 10	13, 14,15	12, 13	11, 13,20	10, 11,13	13, 14,15,18	19, 23	11, 12	12, 12	6, 8	15, 18	30.2, 33.2	11, 12	10, 11,13	8, 11	10, 10	12, 13	17, 18,19	13, 15,16	20, 23	11, 15,16
BSR 05264	Mirap	Anopheles koliensis	Multiple	X, Y	14, 16	11, 16	10, 10	13, 14	9, 11,12,13	12, 20	11, 12	13, 14,18	19, 23	10, 11,12	12, 14	6, 6	18, 18	33.2, 33.2	11, 12	11, 12,13	11, 11	10, 10	12, 13	17, 18	14, 15,16	20, 23,26	11, 15,16
BSR 05412	Mirap	Anopheles koliensis	Multiple	X, X	16, 17	13, 15,16,18	10, 11,12	13, 14,15,17	8, 11	5, 13,17,24	10, 11,12,13	13, 14,17,20	23, 23	9, 11,12	11, 12,16	6, 7,9	16, 16	29, 30	8, 8	10, 11,12	8, 11	10, 10	13, 14,15	16, 17,19	13, 14,15	19, 21,23,24	15, 17
BSR 06200	Mirap	Anopheles koliensis	Multiple	X, Y	13, 16, 17	14, 15, 16	10, 11, 12	14, 15, 16	8, 8	11, 19	11, 12	13, 15, 17	23, 23	10, 11	10, 10	6, 8, 9	16, 17, 19	29, 30, 31	8, 11	12, 12	11, 11	10, 10	11, 12	16, 17, 19	14, 14.2	19, 24, 26	15, 15
BSR 06246	Mirap	Anopheles koliensis	Multiple	X, Y	15, 16	13, 16, 17, 19	10, 10	14, 15	8, 11, 12	13, 19, 20, 22	10, 11, 12, 13	13, 16, 19	19, 22, 23, 24	11, 12, 13	11, 12, 13, 14	7, 8, 9, 9.3	17, 18, 19	28, 30, 31, 31.2	8, 10, 11	10, 11, 13	9, 9	10, 10	13, 14	17, 19, 20, 23	12, 13, 14, 14.2	21, 26	11, 15, 16
BSR 06678	Mirap	Anopheles koliensis	Multiple	X, Y	14, 16,17	12, 16,17,17.3	10, 11,12	13, 14	12, 13	12, 16,17,19	10, 11	14, 15, 18	20, 21,22	11, 12,13,15	10, 12	8, 9.3	16, 18	29, 30,31.2	8, 9,12	12, 13	9, 11	10, 10	13, 14	17, 19, 22	13, 14	20, 21, 22, 23	15, 16
BSR 02747	Mirap	Anopheles koliensis	Single	X, X	15, 18	18, 18	12, 12	14, 15	8, 8	17, 19	10, 12	13, 14	18, 19	12, 12	9, 12	6, 9	14, 18	30, 31.2	12, 12	10, 12	9, 11	0, 0	13, 13	16, 18	13, 14	24, 26	15, 15
BSR 02834	Mirap	Anopheles koliensis	Single	X, Y	13, 16	14, 16	11, 12	15, 16	8, 8	11, 19	12, 12	13, 15	23, 23	10, 11	10, 10	6, 9	16, 17	29, 30	8, 11	12, 12	11, 11	10, 10	11, 12	17, 19	14, 14.2	24, 26	15, 15
BSR 02835	Mirap	Anopheles koliensis	Single	X, Y	13, 15	14, 14	11, 12	14, 15	8, 11	19, 19	12, 12	14, 17	12, 12	12, 15	12, 14	6, 8	18, 18	29, 32.2	8, 12	10, 12	9, 11	10, 10	12, 14	17, 23	14, 14	19, 25	16, 16
BSR 02844	Mirap	Anopheles koliensis	Single	X, X	15, 16	12, 12	11, 12	14, 14	8, 8	17, 19	12, 12	13, 14	23, 23	12, 15	10, 12	6, 8	18, 18	29, 32.2	8, 12	10, 11	8, 11	0, 0	14, 15	17, 23	14, 14	19, 25	15, 16
BSR 02852	Mirap	Anopheles koliensis	Single	X, Y	17, 18	13, 15	11, 12	16, 17	8, 10	14, 14	11, 12	14, 17	19, 21	11, 12	11, 12	8, 10	18, 18	29, 29	11, 12	10, 11	8, 9	10, 10	12, 14	19, 19	13, 14	25, 25	15, 15
BSR 02906	Mirap	Anopheles koliensis	Single	X, X	17, 17	12, 18.3	10, 10	14, 15	8, 12	21, 21	11, 12	13, 15	18, 19	10, 12	9, 10	6, 8	17, 18	29, 33.2	11, 12	11, 12	9, 9	0, 0	11, 15	16, 23	13, 14	20, 23	15, 15
BSR 02912	Mirap	Anopheles koliensis	Single	X, Y	15, 16	13, 19	10, 10	14, 15	11, 12	13, 19	10, 12	13, 19	19, 24	11, 13	13, 14	8, 9	18, 19	30, 31.2	10.1, 10.1	11, 11	9, 9	10, 10	14, 14	19, 19	12, 13	21, 21	15, 16
BSR 02927	Mirap	Anopheles koliensis	Single	X, Y	14, 16	12, 15	10, 11	15, 16	8, 9	12, 23	10, 13	15, 17	21, 23	10, 12	9, 10	8, 8	17, 19	29, 29	10, 11	10, 11	9, 11	10, 10	12, 15	18, 19	13, 16	23, 26	15, 16
BSR 02928	Mirap	Anopheles koliensis	Single	X, X	15, 15	14, 16	10, 10	15, 16	8, 8	0, 0	11, 12	13, 17	21, 22	12, 12	12, 12	6, 8	19, 19	30, 37.2	11, 12	10, 10	8, 11	0, 0	11, 16	17, 22	12, 15.2	26, 26	15, 16
BSR 03002	Mirap	Anopheles koliensis	Single	X, Y	17, 18	14, 18	10, 10	14, 15	8, 8	11, 11	12, 13	14, 18	19, 23	11, 12	0, 0	6, 8	18, 18	29, 31	8, 10	11, 12	9, 11	0, 0	13, 15	19, 19	14, 15	21, 24	15, 15
BSR 03022	Mirap	Anopheles koliensis	Single	X, Y	15, 16	12, 15	10, 10	14, 15	8, 10	11, 14	12, 12	13, 15	17, 23	10, 12	10, 10	7, 8	17, 17	29, 29	10, 11	10, 11	8, 12	10, 10	11, 14	16, 22	14.2, 15	25, 26	16, 16
BSR 03038	Mirap	Anopheles koliensis	Single	X, X	13, 16	16, 17	10, 11	14, 16	8, 12	13, 13	10, 12	17, 18	25, 25	10, 12	8, 12	8, 8	18, 18	28, 28	8, 12	10, 10	8, 8	0, 0	11, 15	19, 19	12, 15.2	19, 23	15, 16
BSR 03052	Mirap	Anopheles koliensis	Single	X, Y	15, 17	16, 17	10, 11	15, 15	8, 8	17, 19	11, 12	13, 16	22, 24	10, 12	9, 14	8, 9	17, 18	32.2, 33.2	10, 12	10, 11	9, 11	10, 10	14, 16	17, 19	14, 15.2	19, 25	15, 16
BSR 03053	Mirap	Anopheles koliensis	Single	X, Y	15, 17	16, 17	10, 11	15, 15	8, 8	17, 19	11, 12	13, 16	22, 24	10, 12	9, 14	8, 9	17, 18	32.2, 33.2	10, 12	10, 11	9, 11	10, 10	14, 16	17, 19	14, 15.2	19, 25	15, 16
BSR 03106	Mirap	Anopheles koliensis	Single	X, Y	16, 16	12, 15	10, 11	15, 15	8, 8	11, 14	12, 12	17, 17	23, 24	10, 11	12, 12	6, 6	16, 17	28, 31	11, 12	12, 12	9, 9	10, 10	13, 13	19, 19	12, 15	19, 22	15, 15
BSR 03107	Mirap	Anopheles koliensis	Single	X, Y	16, 17	12, 15	10, 11	15, 15	8, 8	0, 0	11, 12	17, 17	23, 24	10, 11	12, 12	6, 6	16, 17	28, 31	8, 11,12	12, 12	9, 9	10, 10	13, 13	19, 19	12, 13,15	19, 22	15, 15
BSR 03126	Mirap	Anopheles koliensis	Single	X, Y	15, 15	16, 17	10, 12	15, 17	11, 12	19, 20	11, 12	14, 14	17, 19	9, 12	11, 11	8, 9	16, 19	30, 31.2	8, 11	8, 13	9, 9	10, 10	15, 16	16, 18	13, 14	19, 25	12, 15
BSR 03150	Mirap	Anopheles koliensis	Single	X, Y	16, 16	12, 15	10, 11	15, 15	8, 8	11, 14	12, 12	17, 17	23, 24	10, 11	12, 12	6, 6	16, 17	28, 31	11, 12	12, 12	9, 9	10, 10	13, 13	18, 19	12, 15	19, 22	15, 15
BSR 03205	Mirap	Anopheles koliensis	Single	X, Y	17, 17	12, 18	10, 14	15, 15	8, 8	19, 19	11, 12	14, 17	22, 23	11, 12	9, 12	9, 9	18, 19	30, 32.2	12, 12	10, 10	8, 8	0, 0	14, 16	17, 17	14, 15.2	25, 26	15, 15
BSR 03403	Mirap	Anopheles koliensis	Single	X, Y	13, 16	15, 16	10, 14	13, 14	8, 9	13, 18	9, 12	15, 17	23, 23	11, 13	11, 14	6, 8	18, 18	30, 33.2	8, 8	12, 12	9, 11	10, 10	10, 13	19, 24	14, 14	22, 24	17, 17
BSR 03408	Mirap	Anopheles koliensis	Single	X, Y	13, 16	15, 16	10, 14	13, 14	8, 11	0, 0	9, 12	15, 17	23, 23	12, 13	11, 11	6, 8	18, 18	29, 30	8, 8	12, 12	9, 11	10, 10	10, 13	19, 25	14, 14	22, 24	17, 17
BSR 03413	Mirap	Anopheles koliensis	Single	X, Y	17, 17	12, 15	10, 11	14, 14	8, 8	14, 21	11, 12	17, 17	23, 24	10, 10	12, 12	6, 8	16, 19	30, 31	11, 11	10, 12	9, 11	10, 10	15, 16	16, 19	14, 15	19, 26	15, 15
BSR 03432	Mirap	Anopheles koliensis	Single	X, Y	17, 17	12, 15	10, 11	14, 15	8, 8	14, 21	11, 12	17, 17	23, 24	10, 11	12, 12	6, 8	16, 19	30, 31	11, 11	10, 12	9, 11	10, 10	15, 16	16, 19	14, 15	19, 26	15, 15
BSR 03433	Mirap	Anopheles koliensis	Single	X, Y	17, 17	12, 15	10, 11	14, 15	8, 8	14, 21	11, 12	17, 17	23, 24	10, 11	12, 12	6, 8	16, 19	30, 31	11, 11	10, 12	9, 11	10, 10	15, 16	16, 19	14, 15	16, 26	15, 15
BSR 03435	Mirap	Anopheles koliensis	Single	X, Y	13, 16	14, 16	11, 12	14, 15	8, 8	11, 19	12, 12	13, 15	23, 23	10, 11	10, 10	6, 9	16, 17	29, 30	8, 11	11, 12	11, 11	10, 10	11, 12	17, 19	14, 14.2	24, 26	15, 15
BSR 03436	Mirap	Anopheles koliensis	Single	X, Y	17, 17	12, 15	10, 11	14, 15	8, 8	14, 21	11, 12	17, 17	23, 24	10, 11	12, 12	6, 8	16, 19	30, 331	11, 11	10, 12	9, 11	10, 10	15, 16	16, 19	14, 15	19, 26	15, 15
BSR 03464	Mirap	Anopheles koliensis	Single	X, Y	17, 17	12, 15	10, 11	14, 15	8, 8	14, 21	11, 12	17, 17	23, 24	10, 11	12, 12	6, 8	16, 19	30, 31	11, 11	10, 12	9, 11	10, 10	15, 16	16, 19	14, 15	19, 26	15, 15
BSR 03466	Mirap	Anopheles koliensis	Single	X, Y	17, 17	12, 15	10, 11	14, 15	8, 8	14, 21	11, 112	17, 17	23, 24	10, 11	12, 12	6, 8	16, 19	30, 31	11, 11	10, 12	9, 11	10, 10	15, 16	16, 19	14, 15	19, 26	15, 15
BSR 03481	Mirap	Anopheles koliensis	Single	X, Y	17, 17	12, 15	10, 11	14, 15	8, 8	14, 21	11, 12	17, 17	23, 24	10, 11	12, 12	6, 8	16, 19	30, 31	11, 11	10, 12	9, 11	10, 10	15, 16	16, 19	14, 15	16, 26	15, 15
BSR 03483	Mirap	Anopheles koliensis	Single	X, Y	17, 17	12, 15	10, 11	14, 15	8, 8	4, 21	11, 12	17, 17	23, 24	10, 11	12, 12	6, 8	16, 19	30, 31	11, 11	10, 12	9, 11	10, 10	15, 16	16, 19	14, 15	19, 26	15, 15
BSR 03485	Mirap	Anopheles koliensis	Single	X, X	17, 17	15, 15	10, 11	14, 14	8, 8	14, 21	9, 11	17, 17	23, 24	10, 10	12, 12	6, 8	16, 16	30, 33.3	11, 11	12, 12	9, 9	0, 0	15, 15	16, 19	18.1, 18.1	19, 26	14, 15
BSR 03490	Mirap	Anopheles koliensis	Single	X, Y	13, 16	14, 16	11, 12	15, 16	8, 8	11, 19	12, 12	13, 15	23, 23	10, 11	10, 10	6, 9	16, 17	29, 30	8, 11	12, 12	11, 11	10, 10	11, 12	17, 19	14, 14.2	24, 26	15, 15
BSR 03492	Mirap	Anopheles koliensis	Single	X, Y	17, 17	12, 15	10, 11	14, 15	8, 8	14, 21	11, 12	17, 17	23, 24	10, 11	12, 12	6, 8	16, 19	30, 31	11, 11	10, 12	9, 11	10, 10	15, 16	16, 19	14, 15	19, 26	15, 15
BSR 03495	Mirap	Anopheles koliensis	Single	X, Y	17, 17	12, 15	10, 11	14, 15	8, 8	14, 21	11, 12	17, 17	23, 24	10, 11	12, 12	6, 8	16, 19	30, 31	11, 11	10, 12	9, 11	10, 10	15, 16	16, 19	14, 15	19, 26	15, 15
BSR 03496	Mirap	Anopheles koliensis	Single	X, Y	13, 15	12, 14	11, 11	14, 14	8, 11	17, 19	10, 12	13, 14	19, 23	9, 15	10, 14	8, 8	18, 18	30.2, 32.2	8, 12	11, 12	9, 11	10, 10	13, 15	17, 17	14, 14	25, 25	11, 16
BSR 03497	Mirap	Anopheles koliensis	Single	X, Y	17, 17	12, 15	10, 11	14, 15	8, 8	14, 21	11, 12	17, 17	23, 24	10, 11	12, 12	6, 8	16, 19	30, 31	11, 11	10, 12	9, 11	10, 10	15, 16	16, 19	14, 15	19, 26	15, 15
BSR 03523	Mirap	Anopheles koliensis	Single	X, Y	14, 16	11, 11	10, 10	13, 14	12, 12	20, 20	11, 12	14, 18	19, 19	0, 0	12, 14	6, 6	18, 18	33.2, 33.2	11, 12	11, 13	11, 11	0, 0	13, 13	17, 18	15, 16	20, 23	11, 16
BSR 03524	Mirap	Anopheles koliensis	Single	X, Y	16, 16	12, 15	10, 11	15, 15	8, 8	11, 14	12, 12	17, 17	23, 24	10, 11	12, 12	6, 6	16, 17	28, 31	11, 12	12, 12	9, 9	10, 10	13, 13	19, 19	12, 15	19, 22	15, 15
BSR 03528	Mirap	Anopheles koliensis	Single	X, Y	14, 16	11, 16	10, 10	13, 14	12, 13	12, 20	11, 12	14, 18	19, 23	11, 12	12, 14	6, 6	18, 18	33.2, 33.2	11, 12	11, 13	11, 11	10, 10	13, 13	17, 18	15, 16	20, 23	11, 16
BSR 03529	Mirap	Anopheles koliensis	Single	X, Y	16, 16	12, 15	10, 11	15, 15	8, 8	11, 14	12, 12	17, 17	23, 24	10, 11	12, 12	6, 6	16, 17	28, 31	11, 12	12, 12	9, 9	10, 10	13, 13	19, 19	12, 15	19, 22	15, 15
BSR 03530	Mirap	Anopheles koliensis	Single	X, Y	17, 17	12, 15	10, 11	14, 15	8, 8	14, 21	11, 12	17, 17	23, 24	10, 11	12, 12	6, 8	16, 19	30, 31	11, 11	10, 12	9, 11	10, 10	15, 16	16, 19	14, 15	19, 26	15, 15
BSR 03531	Mirap	Anopheles koliensis	Single	X, Y	17, 17	12, 15	10, 11	14, 15	8, 8	14, 21	11, 12	17, 17	23, 24	10, 11	12, 12	6, 8	16, 19	30, 31	11, 11	10, 12	9, 11	10, 10	15, 16	16, 19	14, 15	19, 26	15, 15
BSR 03532	Mirap	Anopheles koliensis	Single	X, Y	17, 17	12, 15	10, 11	14, 15	8, 8	14, 21	11, 12	17, 17	23, 24	10, 11	12, 12	6, 8	16, 19	30, 31	11, 11	10, 12	9, 11	10, 10	15, 16	16, 19	14, 15	19, 26	15, 15
BSR 03538	Mirap	Anopheles koliensis	Single	X, X	13, 16	12, 14	11, 12	14, 15	8, 8	11, 19	12, 12	13, 17	23, 23	10, 12	8, 12	6, 9	18, 18	29, 29	10, 12	10, 10	8, 11	0, 0	14, 14	19, 23	14, 14.2	19, 24	15, 16
BSR 03555	Mirap	Anopheles koliensis	Single	X, Y	17, 17	12, 15	10, 11	14, 15	8, 8	14, 14	11, 12	17, 17	23, 24	10, 11	12, 12	6, 8	16, 19	30, 31	11, 11	10, 12	9, 11	10, 10	15, 16	16, 19	14, 15	19, 26	15, 15
BSR 03750	Mirap	Anopheles koliensis	Single	X, Y	17, 17	12, 19	10, 12	14, 15	8, 12	12, 18	12, 12	15, 17	19, 20	11, 12	10, 10	8, 8	17, 17	33.2, 33.2	10, 12	11, 12	9, 9	10, 10	12, 15	16, 19	13, 13	23, 26	15, 15
BSR 03755	Mirap	Anopheles koliensis	Single	X, Y	15, 18	17, 18	10, 10	13, 14	9, 9	11, 20	12, 12	17, 18	22, 23	11, 12	10, 12	8, 9	17, 19	28, 31	8, 8	11, 13	9, 11	10, 10	14, 16	16, 19	13, 13	16, 24	15, 15
BSR 03818	Mirap	Anopheles koliensis	Single	X, Y	14, 16	12, 14	10, 14	14, 15	8, 13	11, 13	10, 11	13, 15	19, 23	12, 12	12, 12	8, 8	15, 18	30.2, 33.2	11, 12	10, 13	8, 11	10, 10	12, 13	17, 19	13, 15	23, 23	15, 16
BSR 03846	Mirap	Anopheles koliensis	Single	X, X	15, 17	17, 18	10, 11	15, 15	9, 11	12, 14	11, 12	19, 22	21, 23	12, 12	10, 11	9, 9	16, 17	29, 31	8, 12	10, 12	9, 11	0, 0	14, 14	19, 20	13, 15	19, 23	15, 15
BSR 03882	Mirap	Anopheles koliensis	Single	X, X	17, 17	13, 16	10, 10	14, 14	8, 9	17, 23	12, 12	14, 14	21, 23	9, 13	8, 8	6, 9	16, 18	28, 31	8, 11	10, 13	11, 12	0, 0	12, 14	18, 20	14, 15	23, 25	15, 18
BSR 03912	Mirap	Anopheles koliensis	Single	X, X	16, 16	14, 17	11, 12	15, 16	8, 12	11, 12	10, 11	13, 18	19, 25	11, 12	12, 14	8, 8	18, 18	28, 31	8, 12	10, 10	9, 11	0, 0	11, 13	19, 23	12, 15.2	19, 23	15, 16
BSR 03921	Mirap	Anopheles koliensis	Single	X, Y	15, 16	17, 18.3	10, 11	13, 14	8, 12	5, 16	11, 11	15, 19	19, 22	12, 12	12, 14	8, 8	18, 20	29, 30	11, 12	10, 11	8, 9	10, 10	11, 16	16, 19	13, 14	20, 25	15, 16
BSR 03922	Mirap	Anopheles koliensis	Single	X, X	16, 16	14, 17	11, 12	15, 16	8, 12	11, 12	10, 11	13, 18	19, 25	11, 12	12, 14	8, 8	18, 18	28, 31	8, 12	10, 10	9, 11	0, 0	11, 13	19, 23	12, 15.2	19, 19	15, 16
BSR 03959	Mirap	Anopheles koliensis	Single	X, X	15, 17	14, 17	10, 11	15, 15	8, 8	17, 22	11, 11	16, 16	23, 24	12, 12	14, 14	8, 9	17, 18	30.2, 32.2	8, 12	10, 11	9, 11	0, 0	12, 14	17, 19	13, 14	23, 25	11, 15
BSR 03980	Mirap	Anopheles koliensis	Single	X, Y	15, 15	12, 17	12, 14	13, 15	12, 12	17, 23	11, 11	16, 17	23, 24	11, 12	10, 11	8, 8	16, 18	28, 28	11, 11	10, 10	9, 11	10, 10	12, 15	16, 21	13, 14	23, 25	15, 16
BSR 04035	Mirap	Anopheles koliensis	Single	X, Y	17, 17	19, 19	10, 10	15, 15	8, 8	12, 12	12, 12	17, 17	20, 20	0, 0	0, 0	8, 8	17, 17	33.2, 33.2	7.3, 12	11, 12	9, 9	10, 10	12, 15	16, 16	13, 13	18, 23	15, 15
BSR 04138	Mirap	Anopheles koliensis	Single	X, Y	16, 16	16, 17	10, 11	14, 15	10, 12	24, 24	11, 12	15, 15	20, 22	9, 10	10, 11	7, 9	17, 19	29, 33.2	10, 11	10, 12	9, 11	0, 0	13, 14	16, 19	13, 14.2	19, 25	15, 16
BSR 04374	Mirap	Anopheles koliensis	Single	X, Y	17, 17	12, 19	10, 12	14, 15	8, 12	12, 18	12, 12	15, 17	19, 20	11, 12	10, 10	8, 8	17, 17	33.2, 33.2	10, 12	11, 12	9, 9	10, 10	12, 15	16, 19	13, 13	23, 26	15, 15
BSR 04885	Mirap	Anopheles koliensis	Single	X, Y	13, 16	14, 17	11, 12	14, 15	8, 8	14, 21	11, 12	13, 13	22, 23	10, 11	10, 14	8, 8	17, 18	28, 29	11, 12	10, 12	8, 11	10, 10	14, 15	16, 19	12, 14	19, 24	16, 16
BSR 05108	Mirap	Anopheles koliensis	Single	X, Y	15, 18	17, 18	10, 10	13, 14	9, 9	11, 20	12, 12	17, 18	22, 23	11, 12	10, 12	8, 9	17, 19	28, 31	8, 8	11, 13	9, 11	10, 10	14, 16	16, 19	13, 13	19, 24	15, 15
BSR 05137	Mirap	Anopheles koliensis	Single	X, Y	16, 16	15, 15	11, 11	14, 15	10, 11	5, 11	11, 12	14, 14	19, 19	12, 13	11, 11	8, 8	14, 19	30, 31.2	8, 10	11, 12	9, 11	11, 11	15, 16	17, 21	13, 14	21, 22	15, 15
BSR 05181	Mirap	Anopheles koliensis	Single	X, Y	15, 17	12, 16	10, 12	13, 17	8, 12	18, 18	11, 13	13, 15	19, 24	10, 12	10, 12	8, 8	18, 18	30, 31	8, 8	10, 14	11, 12	10, 10	14, 14	18, 19	13, 14	20, 26	15, 15
BSR 05224	Mirap	Anopheles koliensis	Single	X, Y	14, 16	16, 17	10, 14	14, 15	13, 13	0, 0	10, 11	13, 15	19, 23	12, 12	12, 12	8, 8	15, 18	30.2, 33.2	11, 12	10, 13	8, 11	10, 10	12, 13	17, 19	13, 15	23, 23	15, 16
BSR 05226	Mirap	Anopheles koliensis	Single	X, Y	14, 16	16, 17	10, 14	14, 15	13, 13	11, 13	10, 11	13, 15	19, 23	12, 12	12, 12	8, 8	15, 18	30.2, 33.2	11, 12	10, 13	8, 11	10, 10	12, 13	17, 19	13, 15	23, 23	15, 16
BSR 05231	Mirap	Anopheles koliensis	Single	X, Y	14, 16	16, 17	10, 14	14, 15	13, 13	11, 13	10, 11	13, 15	19, 23	12, 12	12, 12	8, 8	15, 18	30.2, 33.2	11, 12	10, 13	8, 11	10, 10	12, 13	17, 19	13, 15	23, 23	15, 16
BSR 05266	Mirap	Anopheles koliensis	Single	X, Y	14, 16	16, 17	10, 14	14, 15	13, 13	11, 13	10, 11	13, 15	19, 23	12, 12	12, 12	8, 8	15, 18	30.2, 33.2	11, 12	10, 13	8, 11	10, 10	12, 13	17, 19	13, 15	23, 23	15, 16
BSR 05267	Mirap	Anopheles koliensis	Single	X, X	13, 17	17, 18	10, 10	15, 15	8, 8	0, 0	11, 13	13, 14	22, 23	10, 11	0, 0	6, 8	16, 17	28, 29	11, 11	11, 12	11, 11	0, 0	14, 15	19, 19	14.2, 16	19, 23	15, 15
BSR 05273	Mirap	Anopheles koliensis	Single	X, X	13, 17	17, 18	10, 10	15, 15	8, 8	14, 19	11, 13	13, 14	22, 23	10, 11	10, 12	6, 8	16, 17	28, 29	11, 11	11, 12	11, 11	0, 0	14, 15	19, 19	14.2, 16	19, 23	15, 16
BSR 05278	Mirap	Anopheles koliensis	Single	X, X	16, 17	12, 13	10, 12	13, 17	8, 12	12, 18	11, 13	15, 15	19, 23	10, 12	10, 13	8, 8	18, 19	30, 31	8, 11	11, 14	9, 11	0, 0	12, 12	16, 19	13, 14	20, 26	15, 15
BSR 05279	Mirap	Anopheles koliensis	Single	X, Y	14, 16	16, 17	10, 14	14, 15	13, 13	11, 13	10, 11	13, 15	19, 23	12, 12	12, 12	8, 8	15, 18	30.2, 33.2	11, 12	10, 13	8, 11	10, 10	12, 13	17, 19	13, 15	23, 23	15, 16
BSR 05280	Mirap	Anopheles koliensis	Single	X, Y	14, 16	16, 17	10, 14	14, 15	13, 13	11, 13	19, 11	13, 15	19, 23	12, 12	12, 12	8, 8	15, 18	30.2, 33.2	11, 12	10, 13	8, 11	10, 10	12, 13	17, 19	13, 15	23, 23	15, 16
BSR 05303	Mirap	Anopheles koliensis	Single	X, X	15, 15	17, 18	10, 10	15, 15	8, 13	0, 0	11, 12	13, 22	22, 23	11, 11	10, 15	8, 9	17, 17	27, 31	10, 12	11, 11	9, 9	0, 0	13, 13	19, 19	13, 14	24, 25	15, 15
BSR 05373	Mirap	Anopheles koliensis	Single	X, Y	16, 16	16, 17	10, 10	15, 15	10, 12	14, 20	12, 13	13, 17	23, 23	12, 13	10, 11	6, 9	17, 18	28, 29	11, 11	10, 13	9, 11	10, 10	12, 14	19, 24	14, 14.2	25, 26	11, 15
BSR 05374	Mirap	Anopheles koliensis	Single	X, Y	15, 16	13, 19	10, 10	14, 15	11, 12	13, 19	10, 12	13, 19	19, 24	11, 13	13, 14	8, 9	18, 19	30, 31.2	8, 10	11, 11	9, 9	10, 10	14, 14	19, 19	12, 13	21, 21	15, 16
BSR 05380	Mirap	Anopheles koliensis	Single	X, Y	14, 17	15, 17	10, 12	15, 16	8, 11	18, 18	10, 12	17, 17	23, 24	10, 10	11, 11	6, 6	17, 17	39, 32.2	11, 11	11, 12	8, 9	10, 10	12, 13	19, 20	13, 14	24, 25	15, 16
BSR 05405	Mirap	Anopheles koliensis	Single	X, Y	16, 16	14, 17	10, 11	14, 16	8, 12	12, 22	10, 12	17, 18	25, 25	10, 12	8, 12	8, 8	18, 18	28, 31	11, 12	10, 10	8, 9	10, 10	11, 13	19, 19	12, 13	23, 26	15, 16
BSR 05433	Mirap	Anopheles koliensis	Single	X, Y	13, 17	14, 17	11, 12	14, 15	8, 8	14, 14	11, 11	13, 13	22, 23	10, 11	10, 12	7, 8	18, 18	28, 30.2	11, 12	10, 11	8, 11	10, 10	14, 15	16, 16	12, 15	19, 25	15, 16
BSR 05438	Mirap	Anopheles koliensis	Single	X, Y	16, 16	14, 17	11, 12	14, 15	8, 12	13, 23	10, 12	17, 18	19, 22	10, 12	8, 12	8, 8	18, 18	28, 30	8, 11	10, 11	8, 9	10, 10	11, 15	19, 19	13, 14.2	23, 26	15, 16
BSR 05440	Mirap	Anopheles koliensis	Single	X, Y	16, 16	14, 17	11, 12	14, 15	8, 12	13, 23	10, 12	17, 18	19, 22	10, 12	8, 12	8, 8	18, 18	28, 30	8, 11	10, 11	8, 9	10, 10	11, 15	19, 19	13, 14.2	23, 26	15, 16
BSR 05459	Mirap	Anopheles koliensis	Single	X, Y	16, 17	11, 17	10, 10	14, 15	8, 14	16, 23	11, 12	13, 14	18, 24	9, 10	12, 16	8, 9	18, 18	30, 31	11, 12	11, 11	9, 9	10, 10	13, 13	16, 17	13, 14	20, 22	15, 16
BSR 05460	Mirap	Anopheles koliensis	Single	X, Y	15, 16	11, 18	10, 12	13, 16	9, 11	17, 17	11, 13	13, 17	19, 19	10, 11	5, 5	8, 8	17, 18	31, 31.2	11, 12	12, 13	8, 11	10, 10	15, 16	17, 19	13, 14	24, 26	15, 15
BSR 05481	Mirap	Anopheles koliensis	Single	X, Y	15, 17	12, 18	10, 11	15, 16	8, 8	11, 11	11, 12	15, 22	22, 23	11, 12	12, 12	9, 9	17, 19	30, 31	12, 12	10, 10	11, 11	10, 10	14, 16	17, 17	15, 15.2	19, 23	15, 16
BSR 05482	Mirap	Anopheles koliensis	Single	X, Y	15, 17	12, 18	10, 11	15, 16	8, 8	11, 11	11, 12	15, 22	22, 23	11, 12	12, 12	9, 9	17, 19	30, 31	12, 12	10, 10	11, 11	10, 10	14, 16	17, 17	15, 15L2	19, 23	15, 16
BSR 05497	Mirap	Anopheles koliensis	Single	X, Y	15, 16	11, 18	10, 12	13, 16	9, 11	17, 17	11,12	13, 17	19, 25	11,12	8, 12	8, 8	17, 18	31, 31.2	11, 12	12, 13	8, 11	10, 10	15, 16	17, 19	13, 14	24, 26	15, 15
BSR 05503	Mirap	Anopheles koliensis	Single	X, Y	13, 17	14, 17	11, 12	14, 15	8, 8	14, 14	11, 11	13, 13	22, 23	10, 11	10, 12	7, 8	18, 18	28, 30.2	11, 12	10, 11	8, 11	10, 10	14, 15	16, 16	12, 15	19, 25	15, 16
BSR 05512	Mirap	Anopheles koliensis	Single	X, Y	15, 16	17, 18.3	10, 11	13, 14	8, 12	5, 16	11, 11	15, 19	19, 22	12, 12	12, 14	8, 8	18, 20	29, 30	11, 12	10, 11	8, 9	10, 10	11, 16	16, 19	14, 14	20, 25	15, 16
BSR 05517	Mirap	Anopheles koliensis	Single	X, Y	15, 15	14, 17	10, 10	14, 14	8, 11	9, 11	12, 12	13, 15	17, 17	10, 12	12, 12	6, 8	17, 18	29, 30.2	10, 10	10, 12	0, 0	10, 10	11, 16	19, 22	14.2, 15	19, 23	11, 16
BSR 05526	Mirap	Anopheles koliensis	Single	X, Y	15, 16	17, 18.3	10, 11	13, 14	8, 12	5, 16	11, 11	15, 19	19, 22	12, 12	12, 14	8, 8	18, 20	29, 30	11, 12	10, 11	8, 9	10, 10	11, 16	16, 19	14, 14	20, 25	15, 16
BSR 05527	Mirap	Anopheles koliensis	Single	X, Y	16, 17	13, 18	10, 11	15, 17	8, 11	17, 17	12, 13	13, 20	20, 23	9, 11	11, 12	6, 7	16, 19	29, 29	8, 9	10, 12	8, 11	10, 10	14, 15	17, 19	13, 14	19, 24	15, 15
BSR 05531	Mirap	Anopheles koliensis	Single	X, Y	16, 17	11, 17	10, 10	14, 15	8, 14	16, 23	11, 12	13, 14	18, 24	9, 10	12, 16	8, 9	18, 18	30, 31	11, 12	11, 11	9, 9	10, 10	13, 13	16, 17	13, 14	20, 22	15, 16
BSR 05533	Mirap	Anopheles koliensis	Single	X, Y	16, 17	11, 17	10, 10	14, 15	8, 14	16, 23	11, 12	13, 14	18, 24	9, 10	12, 16	8, 9	18, 18	30, 31	11, 12	11, 11	9, 9	10, 10	13, 13	16, 17	13, 14	20, 22	15, 16
BSR 05534	Mirap	Anopheles koliensis	Single	X, Y	16, 17	11, 17	10, 10	14, 15	8, 14	16, 23	11, 12	13, 14	18, 24	9, 10	12, 16	8, 9	18, 18	30, 31	11, 12	11, 11	9, 9	10, 10	13, 13	16, 17	13, 14	20, 22	15, 16
BSR 05535	Mirap	Anopheles koliensis	Single	X, Y	16, 17	11, 17	10, 10	14, 15	8, 14	16, 23	11, 12	13, 14	18, 24	9, 10	12, 16	8, 9	18, 18	30, 31	11, 12	11, 11	9, 9	10, 10	13, 13	16, 17	13, 14	20, 22	15, 16
BSR 05536	Mirap	Anopheles koliensis	Single	X, Y	15, 16	11, 18	10, 12	13, 16	9, 11	17, 17	11, 13	13, 17	19, 19	10, 11	9, 12	8, 8	17, 18	31, 31.2	11, 12	12, 13	8, 11	10, 10	15, 16	17, 19	13, 14	24, 26	15, 15
BSR 05539	Mirap	Anopheles koliensis	Single	X, Y	16, 17	11, 17	10, 10	14, 15	8, 14	0, 0	11, 12	13, 14	18, 24	9, 10	0, 0	8, 9	18, 18	30, 31	11, 12	11, 11	9, 9	0, 0	13, 13	16, 17	13, 14	20, 22	0, 0
BSR 05540	Mirap	Anopheles koliensis	Single	X, Y	16, 17	11, 17	10, 10	14, 15	8, 14	16, 23	11, 12	13, 14	18, 24	9, 10	12, 16	8, 9	18, 18	30, 31	11, 12	11, 11	9, 9	10, 10	13, 13	16, 17	13, 14	20, 22	15, 16
BSR 05541	Mirap	Anopheles koliensis	Single	X, Y	16, 17	11, 17	10, 10	14, 15	8, 14	16, 23	11, 12	13, 14	18, 24	9, 10	12, 16	8, 9	18, 18	30, 31	11, 12	11, 11	9, 9	9, 10	13, 13	16, 17	13, 14	20, 22	15, 16
BSR 05562	Mirap	Anopheles koliensis	Single	X, Y	15, 15	16, 18	12, 12	15, 15	8, 9	12, 15	11, 13	14, 17	24, 25	12, 12	10, 11	8, 8	18, 18	28, 33.2	8, 11	10, 10	9, 9	10, 10	12, 14	19, 19	13, 14	22, 23	15, 16
BSR 05564	Mirap	Anopheles koliensis	Single	X, Y	15, 15	16, 18	12, 12	15, 15	8, 9	12, 15	11, 13	14, 17	24, 25	12, 12	10, 11	8, 8	18, 18	28, 33.2	8, 11	10, 10	9, 9	10, 10	12, 14	19, 19	13, 14	22, 23	15, 16
BSR 05574	Mirap	Anopheles koliensis	Single	X, Y	17, 18	13, 18	11, 12	15, 17	8, 9	14, 21	11, 12	17, 17	18, 23	10, 11	9, 13	9, 9	18, 18	29, 29	8, 8	10, 10	8, 9	10, 10	13, 13	19, 22	13, 14	16.1, 20	15, 15
BSR 05579	Mirap	Anopheles koliensis	Single	X, Y	15, 15	16, 18	12, 12	15, 15	8, 9	12, 15	11, 13	14, 17	24, 25	12, 12	10, 11	8, 8	18, 18	28, 33.2	8, 11	10, 10	9, 9	10, 10	12, 14	19, 19	13, 14	22, 23	15, 16
BSR 05607	Mirap	Anopheles koliensis	Single	X, Y	17, 18	13, 18	11, 12	15, 17	8, 9	14, 21	11, 12	13, 17	18, 23	10, 11	9, 13	9, 9	18, 18	29, 29	8, 8	10, 10	8, 9	10, 10	13, 13	19, 22	13, 14	20, 26	15, 15
BSR 05618	Mirap	Anopheles koliensis	Single	X, Y	17, 18	13, 18	11, 12	15, 17	8, 9	14, 21	10, 10	8, 9	10, 10	8, 8	29, 29	18, 18	9, 9	11, 12	13, 17	18, 23	10, 11	9, 13	13, 13	19, 22	13, 14	20, 26	15, 15
BSR 05669	Mirap	Anopheles koliensis	Single	X, Y	15, 17	16, 17	10, 11	15, 15	8, 8	0, 0	11, 12	13, 16	22, 24	10, 12	9, 14	8, 9	17, 18	32.2, 33.2	10, 12	10, 11	9, 11	10, 10	14, 16	17, 19	14, 15.2	19, 19.2	15, 16
BSR 05779	Mirap	Anopheles koliensis	Single	X, Y	16, 16	12, 19	10, 14	14, 15	11, 11	11, 15	12, 14	14, 22	19, 19	12, 12	10, 11	9, 9	15, 17	29, 29	8, 8	11, 12	9, 11	10, 10	14, 15	17, 20	13, 14	23, 26	15, 15
BSR 05795	Mirap	Anopheles koliensis	Single	X, Y	16, 16	12, 19	10, 14	14, 15	11, 11	11, 15	12, 14	14, 22	19, 19	12, 12	10, 11	9, 9	15, 17	29, 29	8, 8	11, 12	9, 11	10, 10	14, 15	17, 20	13, 14	23, 26	15, 15
BSR 05904	Mirap	Anopheles koliensis	Single	X, X	16, 18	12, 17	10, 10	13, 14	8, 8	11, 16	9, 12	13, 14	19, 19	11, 12	10, 12	8, 8	16, 17	29, 30.2	8, 10	11, 13	9, 9	0, 0	14, 14	16, 16	14, 14	25, 26	15, 15
BSR 05956	Mirap	Anopheles koliensis	Single	X, Y	8, 15	11, 12	10, 12	13, 14	8, 8	11, 11	9, 12	13, 14	22, 23	10, 12	10, 13	8, 8	17, 19	29, 29	8, 10	11, 12	8, 11	10, 10	12, 14	16, 16	12, 13	22, 23	15, 15
BSR 05959	Mirap	Anopheles koliensis	Single	X, Y	16, 16	12, 19	10, 14	14, 15	11, 11	0, 0	12, 14	14, 22	19, 19	12, 12	10, 11	9, 9	15, 17	29, 29	8, 8	11, 12	9, 11	10, 10	14, 15	17, 20	13, 14	23, 26	15, 15
BSR 06055	Mirap	Anopheles koliensis	Single	X, X	16, 18	16, 17	10, 10	13, 15	11, 12	16, 17	11, 12	13, 15	18, 22	12, 12	9, 10	6, 9	17, 18	30, 30	11, 12	10, 12	8, 9	0, 0	12, 14	18, 20	12, 15.2	21, 22	15, 15
BSR 06062	Mirap	Anopheles koliensis	Single	X, Y	17, 18	15, 17.3	11, 12	14, 16	8, 8	14, 15	9, 11	13, 18	19, 19	9, 12	11, 14	6, 9	17, 18	29, 33.2	8, 9	10, 13	9, 11	10, 10	14, 14	19, 20	12, 15	21, 23	16, 16
BSR 06089	Mirap	Anopheles koliensis	Single	X, Y	15, 15	17, 18	10, 12	13, 15	8, 9	12, 15	11, 13	14, 17	24, 25	10, 12	10, 11	8, 8	14, 18	28, 33.2	8, 11	10, 12	9, 11	10, 10	12, 14	19, 19	13, 14	22, 23	15, 15
BSR 06135	Mirap	Anopheles koliensis	Single	X, Y	15, 15	16, 18	12, 12	15, 15	8, 9	12, 15	11, 13	14, 17	24, 25	12, 12	10, 11	8, 8	18, 18	28, 33.2	8, 11	10, 10	9, 9	10, 10	12, 14	19, 19	13, 14	22, 23	15, 16
BSR 06144	Mirap	Anopheles koliensis	Single	X, Y	15, 17	12, 12	11, 11	14, 14	8, 12	14, 14	12, 13	14, 15	22, 23	9, 10	11, 14	6, 9	17, 18	29, 31	12, 12	11, 12	11, 12	10, 10	13, 14	16, 16	12, 15.2	24, 25	15, 15
BSR 06170	Mirap	Anopheles koliensis	Single	X, Y	13, 16	14, 16	11, 12	15, 16	8, 8	11, 19	12, 12	13, 15	23, 23	10, 11	10, 10	6, 9	16, 17	29, 30	8, 11	12, 12	11, 11	10, 10	11, 12	17, 19	14, 14.2	24, 26	15, 15
BSR 06177	Mirap	Anopheles koliensis	Single	X, Y	17, 17	12, 15	10, 111	14, 15	8, 8	14, 21	11, 12	17, 17	23, 24	10, 11	12, 12	6, 8	16, 19	30, 31	11, 11	10, 12	9, 11	10, 10	15, 16	16, 19	14, 15	19, 26	15, 15
BSR 06195	Mirap	Anopheles koliensis	Single	X, Y	17, 17	12, 15	10, 11	14, 15	8, 8	14, 14	11, 12	17, 17	23, 24	0, 0	12, 12	6, 8	16, 19	30, 31	11, 11	10, 10	11, 11	0, 0	15, 16	16, 19	14, 15	19, 26	15, 15
BSR 06196	Mirap	Anopheles koliensis	Single	X, X	15, 16	12, 12	11, 12	14, 14	8, 8	17, 19	12, 12	13, 14	23, 23	12, 15	10, 12	6, 8	18, 18	29, 32.2	8, 12	10, 11	8, 11	0, 0	14, 15	17, 23	14, 14	19, 25	15, 16
BSR 06197	Mirap	Anopheles koliensis	Single	X, Y	17, 17	12, 15	10, 11	14, 15	8, 8	14, 21	11, 12	17, 17	23, 24	10, 11	12, 12	6, 8	16, 19	30, 31	11, 11	10, 12	9, 11	10, 10	15, 16	16, 19	14, 15	19, 26	15, 15
BSR 06198	Mirap	Anopheles koliensis	Single	X, Y	13, 16	14, 16	11, 12	15, 16	8, 8	11, 19	12, 12	13, 15	23, 23	10, 11	10, 10	6, 9	16, 17	29, 30	8, 11	12, 12	11, 11	10, 10	11, 12	17, 19	14, 14.2	24, 26	15, 15
BSR 06201	Mirap	Anopheles koliensis	Single	X, Y	13, 16	14, 16	11, 12	15, 16	8, 8	11, 19	12, 12	13, 15	23, 23	10, 11	10, 10	6, 9	16, 17	29, 30	8, 11	12, 12	11, 11	10, 10	11, 12	17, 19	14, 14.2	24, 26	15, 15
BSR 06207	Mirap	Anopheles koliensis	Single	X, Y	13, 13	12, 14	11, 11	14, 14	8, 11	11, 17	10, 12	13, 17	20, 23	12, 15	8, 10	8, 9	17, 18	29, 30.2	12, 12	10, 11	9, 11	10, 10	13, 13	17, 19	14, 14	19, 25	16, 16
BSR 06208	Mirap	Anopheles koliensis	Single	X, Y	13, 16	14, 16	11, 12	15, 16	8, 8	11, 19	11, 12	13, 15	23, 23	10, 11	10, 10	6, 9	16, 17	29, 30	8, 11	12, 12	11, 11	10, 14	11, 12	17, 19	14, 14.2	24, 26	15, 15
BSR 06209	Mirap	Anopheles koliensis	Single	X, Y	13, 16	14, 16	11, 12	15, 16	8, 8	11, 19	12, 12	13, 15	23, 23	10, 11	10, 10	6, 9	16, 17	29, 30	8, 11	12, 12	11, 11	10, 10	11, 12	17, 19	14, 14.2	24, 26	15, 15
BSR 06226	Mirap	Anopheles koliensis	Single	X, Y	13, 16	14, 16	11, 12	15, 16	8, 8	11, 19	12, 12	13, 15	23, 23	10, 11	10, 10	6, 9	16, 17	29, 30	8, 11	12, 12	11, 11	10, 10	11, 12	17, 19	14, 14.2	24, 26	15, 15
BSR 06240	Mirap	Anopheles koliensis	Single	X, Y	15, 16	13, 19	10, 10	14, 15	11, 12	13, 19	10, 12	13, 19	19, 24	11, 13	13, 14	8, 9	18, 19	30, 31.2	8, 10	11, 11	9, 9	10, 10	14, 14	19, 19	12, 13	21, 21	15, 16
BSR 06252	Mirap	Anopheles koliensis	Single	X, Y	15, 15	15, 16	10, 10	15, 16	8, 12	11, 11	11, 12	13, 14	17, 19	11, 12	12, 13	8, 8	18, 18	29, 30.2	8, 10	12, 13	11, 12	10, 10	13, 14	16, 18	13, 15	23, 26	15, 16
BSR 06258	Mirap	Anopheles koliensis	Single	X, Y	16, 16	16, 17	10, 10	15, 15	8, 12	13, 20	12, 13	16, 17	23, 23	12, 13	12, 14	7, 9.3	17, 18	28, 31	8, 11	10, 13	9, 11	10, 10	14, 15	17, 23	14, 14.2	21, 26	11, 15
BSR 06262	Mirap	Anopheles koliensis	Single	X, Y	15, 15	15, 16	10, 10	15, 16	8, 12	11, 18	11, 12	13, 14	17, 19	11, 12	12, 13	8, 8	18, 18	29, 30.2	8, 10	12, 13	11, 12	10, 10	13, 14	16, 18	13, 15	23, 26	15, 16
BSR 06318	Mirap	Anopheles koliensis	Single	X, Y	15, 17	16, 17	10, 11	15, 15	8, 8	17, 19	11, 12	13, 16	22, 24	10, 12	9, 14	8, 9	17, 18	32.2, 33.2	10, 12	10, 11	9, 11	10, 10	14, 16	17, 19	14, 15.2	19, 25	15, 16
BSR 06348	Mirap	Anopheles koliensis	Single	X, X	13, 16	16, 17	10, 11	14, 16	8, 12	13, 13	10, 12	17, 18	25, 25	10, 12	8, 12	8, 8	18, 18	28, 28	8, 12	10, 10	8, 8	0, 0	11, 15	19, 19	12, 15.2	19, 23	15, 16
BSR 06349	Mirap	Anopheles koliensis	Single	X, X	13, 16	16, 17	10, 11	14, 16	8, 12	13, 13	10, 12	17, 18	25, 25	10, 12	8, 12	8, 8	18, 18	28, 28	8, 12	10, 10	8, 8	0, 0	11, 15	19, 19	12, 15.2	19, 23	15, 16
BSR 06358	Mirap	Anopheles koliensis	Single	X, X	15, 17	14, 17	10, 11	14, 15	8, 8	17, 22	11, 11	16, 16	23, 24	12, 12	14, 14	8, 9	17, 18	30.2, 32.2	8, 12	10, 11	9, 11	0, 0	12, 14	17, 19	13, 14	23, 25	11, 11
BSR 06468	Mirap	Anopheles koliensis	Single	X, Y	15, 17	17, 17	10, 10	15, 17	12, 12	13, 14	10, 10	17, 18	20, 22	10, 12	9, 12	8, 8	17, 18	28, 30	8, 11	11, 13	9, 11	10, 10	13, 13	16, 19	13, 15	24, 24	15, 15
BSR 06471	Mirap	Anopheles koliensis	Single	X, Y	15, 18	14, 17	10, 11	15, 17	8, 8	14, 16	11, 11	13, 17	23, 25	12, 12	12, 12	8, 9	16, 18	30, 31	11, 12	11, 12	9, 11	10, 10	13, 14	17, 19	13, 14	23, 24	15, 16
BSR 06670	Mirap	Anopheles koliensis	Single	X, Y	15, 15	16, 18	12, 12	15, 15	8, 9	12, 15	11, 13	14, 17	24, 25	12, 12	10, 11	8, 8	18, 18	28, 33.2	8, 11	10, 10	9, 9	10, 10	12, 14	19, 19	13, 14	22, 23	15, 16
BSR 06708	Mirap	Anopheles koliensis	Single	X, Y	15, 15	17, 18	10, 12	13, 15	8, 9	12, 12	11, 13	14, 17	24, 25	10, 12	10, 11	8, 8	14, 18	28, 33.2	8, 11	10, 12	9, 11	10, 10	12, 14	19, 19	13, 14	22, 23	15, 15
BSR 06720	Mirap	Anopheles koliensis	Single	X, X	15, 18	16, 17	10, 12	13, 15	8, 9	11, 15	11, 13	14, 15	23, 24	12, 12	11, 11	6, 8	14, 18	29, 33.2	8, 11	10, 10	9, 11	0, 0	12, 12	17, 19	14, 15	22, 25	15, 16
BSR 06743	Mirap	Anopheles koliensis	Single	X, Y	14, 16	16, 17	10, 14	14, 15	13, 13	11, 13	10, 11	13, 15	19, 23	12, 12	12, 12	8, 8	15, 18	30.2, 33.2	11, 12	10, 13	8, 11	10, 10	12, 13	17, 19	13, 15	23, 23	15, 16
BSR 06761	Mirap	Anopheles koliensis	Single	X, Y	14, 16	11, 16	10, 10	13, 14	12, 13	12, 20	11, 12	14, 18	19, 23	11, 12	12, 14	6, 6	18, 18	33.2, 33.2	11, 12	11, 13	11, 11	10, 10	13, 13	17, 18	15, 16	20, 23	11, 16
BSR 06762	Mirap	Anopheles koliensis	Single	X, Y	14, 16	11, 16	10, 10	13, 14	12, 13	12, 20	11, 12	14, 18	19, 23	11, 12	12, 14	6, 6	18, 18	33.2, 33.2	11, 12	11, 13	11, 11	10, 10	13, 13	17, 18	15, 16	20, 23	11, 16
BSR 06766	Mirap	Anopheles koliensis	Single	X, X	16, 17	12, 17	11, 12	14, 14	8, 8	0, 0	11, 13	12, 14	23, 23	9, 10	11, 12	6, 8	17, 18	28, 29	8, 11	12, 12	9, 9	0, 0	13, 13	16, 17	13, 14	20, 20	15, 15
BSR 06767	Mirap	Anopheles koliensis	Single	X, X	15, 16	12, 12	11, 12	14, 14	8, 8	0, 0	12, 12	13, 14	23, 23	12, 15	10, 12	6, 8	18, 18	29, 32.2	8, 12	10, 11	8, 8	0, 0	14, 15	17, 23	14, 14	19, 25	15, 15
BSR 06771	Mirap	Anopheles koliensis	Single	X, Y	17, 17	12, 15	10, 11	14, 15	8, 8	14, 21	11, 12	17, 17	23, 24	10, 11	12, 12	6, 8	16, 19	30, 31	11, 11	10, 12	9, 11	10, 10	15, 16	16, 19	14, 15	19, 26	15, 15
BSR 06831	Mirap	Anopheles koliensis	Single	X, Y	15, 16	13, 19	10, 10	14, 15	11, 12	13, 19	10, 12	13, 19	19, 24	11, 13	13, 14	8, 9	18, 19	30, 31.2	8, 10	11, 11	9, 9	10, 10	14, 14	19, 19	12, 13	21, 21	15, 16
BSR 06832	Mirap	Anopheles koliensis	Single	X, Y	15, 16	13, 19	10, 10	14, 15	11, 12	13, 13	10, 12	13, 19	19, 24	11, 13	13, 14	8, 9	18, 19	30, 31.2	8, 10	11, 11	9, 9	10, 10	14, 14	19, 19	12, 13	21, 21	15, 16
BSR 06833	Mirap	Anopheles koliensis	Single	X, Y	15, 18	14, 17	10, 10	15, 15	11, 12	12, 12	11, 14	15, 17	21, 23	11, 12	12, 13	6, 9	16, 19	30, 30	10, 12	10, 13	11, 12	10, 10	11, 14	17, 17	15, 15.2	20, 26	15, 15
BSR 06904	Mirap	Anopheles koliensis	Single	X, Y	16, 17	11, 17	10, 10	14, 15	8, 14	16, 23	11, 12	13, 14	18, 24	9, 10	12, 16	8, 9	18, 18	30, 31	11, 12	11, 11	9, 9	10, 10	13, 13	16, 17	13, 14	20, 22	15, 16
BSR 06913	Mirap	Anopheles koliensis	Single	X, Y	16, 17	11, 17	10, 10	14, 15	8, 14	16, 23	11, 12	13, 14	18, 24	9, 10	12, 16	8, 9	18, 18	30, 31	11, 12	11, 11	9, 9	10, 10	13, 13	16, 17	13, 14	20, 22	15, 16
BSR 06919	Mirap	Anopheles koliensis	Single	X, Y	16, 17	11, 17	10, 10	14, 15	8, 14	16, 23	11, 12	13, 14	18, 24	9, 10	12, 16	8, 9	18, 18	30, 31	11, 12	11, 11	9, 9	10, 10	13, 13	16, 17	13, 14	20, 22	15, 16
BSR 06970	Mirap	Anopheles koliensis	Single	X, Y	13, 17	14, 17	11, 12	14, 15	8, 8	14, 14	11, 11	13, 13	22, 23	10, 11	10, 12	7, 8	18, 18	28, 30.2	11, 12	10, 11	8, 11	10, 10	14, 15	16, 16	12, 15	19, 25	15, 16
BSR 06976	Mirap	Anopheles koliensis	Single	X, X	13, 16	16, 17	10, 11	14, 16	8, 12	13, 13	10, 12	17, 18	25, 25	10, 12	8, 12	8, 8	18, 18	28, 28	8, 12	10, 10	8, 8	0, 0	11, 15	19, 19	12, 15.2	19, 23	15, 16
BSR 07033	Mirap	Anopheles koliensis	Single	X, X	15, 16	12, 17	10, 12	14, 15	12, 12	11, 13	8, 12	15, 17	22, 24	12, 12	9, 10	8, 9	16, 17	30.2, 30.2	8, 11	10, 11	9, 9	0, 0	13, 14	19, 19	13, 14	19, 26	15, 16
BSR 07121	Mirap	Anopheles koliensis	Single	X, X	15, 16	16, 18	10, 10	13, 15	8, 12	0, 0	11, 13	13, 13	22, 22	10, 12	11, 12	7, 8	16, 18	29, 33.2	8, 12	11, 11	11, 11	0, 0	14, 14	17, 19	14, 15	19, 26	11, 16
BSR 07130	Mirap	Anopheles koliensis	Single	X, Y	15, 17	13, 16	10, 11	14, 14	8, 9	14, 17	10, 12	14, 17	21, 23	9, 12	8, 12	6, 8	18, 18	28, 31	11, 12	10, 11	12, 12	0, 0	12, 14	19, 20	13, 14	20, 25	15, 16
BSR 07137	Mirap	Anopheles koliensis	Single	X, Y	15, 15	12, 17	10, 12	13, 15	12, 12	0, 0	10, 11	14, 17	23, 24	10, 10	9, 11	8, 8	16, 18	28, 29	11, 12	11, 12	9, 9	10, 10	15, 15	16, 21	13, 14	19, 23	15, 16
BSR 07148	Mirap	Anopheles koliensis	Single	X, X	15, 17	13, 18	10, 10	14, 14	8, 13	11, 11	11, 11	16, 22	21, 23	12, 13	12, 12	6, 9	17, 18	30, 30	8, 11	11, 12	8, 12	10, 10	16, 16	18, 23	13, 16	20, 23	15, 16
BSR 07149	Mirap	Anopheles koliensis	Single	X, X	15, 16	16, 18	10, 10	13, 15	8, 12	14, 19	11, 13	13, 13	22, 22	10, 12	11, 12	7, 8	16, 18	29, 33.2	8, 12	11, 11	11, 11	0, 0	14, 14	17, 19	14, 15	19, 26	11, 16
BSR 07153	Mirap	Anopheles koliensis	Single	X, X	15, 16	16, 18	10, 10	13, 15	8, 12	14, 19	11, 13	13, 13	22, 22	10, 12	11, 12	7, 8	16, 18	29, 33.2	8, 12	11, 11	11, 11	0, 0	14, 14	17, 19	14, 15	19, 26	11, 16
BSR 07187	Mirap	Anopheles koliensis	Single	X, Y	15, 16	13, 16	10, 10	13, 13	11, 11	13, 13	11, 12	14, 18	20, 20	12, 12	13, 13	6, 7	17, 18	29, 31.2	8, 8	11, 12	9, 9	10, 10	13, 13	16, 17	13, 14	22, 22	13, 16
BSR 07205	Mirap	Anopheles koliensis	Single	X, X	15, 15	13, 14	12, 13	15, 15	8, 12	18, 18	12, 13	13, 16	19, 20	12, 12	11, 13	8, 9	15, 18	30, 31.2	12, 13	10, 12	8, 9	0, 0	12, 13	20, 20	14, 14	23, 24	15, 15
BSR 07236	Mirap	Anopheles koliensis	Single	X, Y	15, 17	13, 17	10, 10	13, 14	8, 8	0, 0	11, 11	14, 17	19, 24	12, 12	11, 11	8, 9	17, 18	29, 31	10, 12	12, 12	9, 11	10, 10	11, 14	17, 19	12, 13	23, 26	11, 16
BSR 07260	Mirap	Anopheles koliensis	Single	X, Y	15, 17	14, 17	10, 10	15, 15	8, 12	20, 22	11, 12	14, 22	19, 23	12, 12	10, 11	8, 9	17, 18	27, 30	8, 10	10, 11	9, 11	10, 10	12, 13	19, 19	14, 14	23, 25	15, 16
BSR 07262	Mirap	Anopheles koliensis	Single	X, Y	15, 17	13, 17	10, 10	13, 14	8, 8	19, 23	11, 11	14, 17	19, 24	12, 12	11, 11	8, 9	17, 18	29, 31	10, 12	12, 12	9, 11	6, 10	11, 14	17, 19	12, 13	23, 26	11, 16
BSR 07276	Mirap	Anopheles koliensis	Single	X, Y	15, 17	16, 17	10, 13	14, 15	8, 9	15, 15	12, 12	13, 14	24, 24	10, 12	13, 13	6, 9	18, 18	28, 29	8, 11	10, 11	8, 11	11, 11	11, 14	17, 20	14, 14	19, 23	15, 15
BSR 07280	Mirap	Anopheles koliensis	Single	X, X	15, 15	13, 14	12, 13	15, 15	8, 12	18, 18	12, 13	13, 16	19, 20	12, 12	11, 13	8, 9	15, 18	30, 31.2	12, 13	10, 12	8, 9	0, 0	12, 13	20, 20	14, 14	23, 24	15, 15
BSR 07283	Mirap	Anopheles koliensis	Single	X, X	15, 15	13, 14	12, 13	15, 15	8, 12	18, 18	12, 13	13, 16	19, 20	12, 12	11, 13	8, 9	15, 18	30, 31.2	12, 13	10, 12	8, 9	0, 0	12, 13	20, 20	14, 14	23, 24	15, 15
BSR 07284	Mirap	Anopheles koliensis	Single	X, X	15, 17	14, 18	10, 10	15, 15	8, 13	20, 22	11, 12	21, 22	19, 22	11, 12	10, 11	8, 8	17, 18	31, 32.2	8, 10	10, 11	9, 11	0, 0	13, 14	19, 20	13, 14	23, 24	15, 15
BSR 07286	Mirap	Anopheles koliensis	Single	X, Y	15, 17	13, 17	10, 10	13, 14	8, 8	0, 0	11, 11	14, 17	19, 24	12, 12	11, 11	8, 9	17, 18	29, 31	10, 12	12, 12	9, 11	10, 10	11, 14	17, 19	12, 13	23, 26	11, 16
BSR 07287	Mirap	Anopheles koliensis	Single	X, X	15, 17	14, 17	10, 10	13, 14	12, 12	12, 12	11, 12	13, 14	18, 19	11, 12	10, 12	6, 9.3	17, 17	28, 30	10, 12	12, 12	9, 9	0, 0	12, 14	18, 20	12, 13	23, 23	16, 16
BSR 07316	Mirap	Anopheles koliensis	Single	X, Y	15, 17	13, 17	10, 10	13, 14	8, 8	19, 23	11, 11	14, 17	19, 24	12, 12	11, 11	8, 9	17, 18	29, 31	10, 12	12, 12	9, 11	10, 10	11, 14	17, 19	12, 13	23, 26	11, 16
BSR 07317	Mirap	Anopheles koliensis	Single	X, Y	15, 17	13, 17	10, 10	13, 14	8, 8	0, 0	11, 11	14, 17	19, 24	12, 12	11, 11	8, 9	17, 18	29, 31	10, 12	12, 12	9, 11	10, 10	11, 14	17, 19	12, 13	23, 26	16, 16
BSR 07332	Mirap	Anopheles koliensis	Single	X, X	15, 16	12, 12	11, 12	14, 14	8, 8	17, 19	12, 12	13, 14	23, 23	12, 15	10, 12	6, 8	18, 18	29, 32.2	8, 12	10, 11	8, 11	0, 0	14, 15	17, 23	14, 14	19, 25	15, 16
BSR 07359	Mirap	Anopheles koliensis	Single	X, Y	17, 18	15, 18	10, 10	14, 14	8, 8	14, 19	11, 13	15, 18	19, 22	10, 10	11, 14	8, 8	16, 17	29, 29	6, 11	8, 11	9, 11	10, 10	15, 15	16, 18	14, 15	23, 23	16, 16
BSR 07364	Mirap	Anopheles koliensis	Single	X, Y	15, 17	16, 17	10, 13	15, 15	8, 9	15, 25	12, 12	13, 14	24, 24	10, 12	10, 13	6, 9	18, 18	28, 29	8, 11	10, 11	8, 11	11, 11	11, 14	17, 20	14, 14	19, 23	15, 15
BSR 07372	Mirap	Anopheles koliensis	Single	X, Y	15, 17	13, 17	10, 10	13, 14	8, 8	19, 23	11, 11	14, 17	19, 24	12, 12	11, 11	8, 9	17, 18	29, 31	10, 12	12, 12	11, 11	10, 10	11, 14	17, 19	12, 13	23, 26	11, 16
BSR 07392	Mirap	Anopheles koliensis	Single	X, Y	15, 17	13, 17	10, 10	13, 14	8, 8	23, 23	11, 11	14, 17	19, 24	12, 12	11, 11	8, 9	17, 18	29, 31	10, 12	12, 12	9, 11	10, 10	11, 14	17, 19	12, 13	23, 26	11, 16
BSR 07410	Mirap	Anopheles koliensis	Single	X, Y	15, 17	13, 17	10, 10	13, 14	8, 8	19, 23	11, 11	14, 17	19, 24	12, 12	11, 11	8, 9	17, 18	29, 31	10, 12	12, 12	9, 11	10, 10	11, 14	17, 19	12, 13	23, 26	11, 16
BSR 07412	Mirap	Anopheles koliensis	Single	X, Y	15, 17	13, 17	10, 10	13, 14	8, 8	19, 23	11, 11	14, 17	19, 24	12, 12	11, 11	8, 9	17, 18	29, 31	10, 12	12, 12	9, 11	10, 10	11, 14	17, 19	12, 13	23, 26	11, 16
BSR 07417	Mirap	Anopheles koliensis	Single	X, Y	15, 17	13, 17	10, 10	13, 14	8, 8	19, 23	11, 11	14, 17	19, 24	12, 12	11, 11	8, 9	17, 18	29, 31	10, 12	12, 12	9, 11	10, 10	11, 14	17, 19	12, 13	23, 26	11, 16
BSR 07436	Mirap	Anopheles koliensis	Single	X, Y	16, 16	11, 12	10, 14	14, 15	11, 11	11, 15	12, 14	14, 22	19, 19	12, 12	10, 11	9, 9	15, 17	29, 29	8, 8	11, 12	9, 11	10, 10	14, 15	17, 20	13, 14	23, 26	15, 15
BSR 07465	Mirap	Anopheles koliensis	Single	X, Y	17, 17	16, 16	10, 10	15, 15	8, 8	22, 22	11, 11	14, 16	24, 24	12, 12	9, 14	8, 9	16, 17	29, 29	8, 12	10, 10	8, 8	0, 0	10, 14	19, 19	14, 15.2	24, 25	11, 16
BSR 07488	Mirap	Anopheles koliensis	Single	X, Y	13, 16	14, 16	11, 12	15, 16	8, 8	11, 11	12, 12	13, 15	23, 23	10, 11	10, 10	6, 9	16, 17	29, 30	8, 11	12, 12	11, 11	0, 0	11, 12	17, 19	14, 14.2	24, 26	15, 15
BSR 07489	Mirap	Anopheles koliensis	Single	X, Y	16, 17,18	12, 15	10, 11	14, 15	8, 8	14, 21	11, 12	16, 17	23, 24	10, 11	12, 12	6, 8	15, 18	30, 31	11, 11	10, 12	9, 11	10, 10	15, 16	15, 17,18	13, 14,15	19, 26	15, 15
BSR 07490	Mirap	Anopheles koliensis	Single	X, Y	16, 18	11, 17.2	10, 10	13, 15	11, 13	11, 22	9, 9	13, 14	18, 22	12, 12	10, 12	6, 8	17, 18	31, 31.2	11, 12	10, 12	8, 11	10, 10	12, 13	17, 19	14, 15	22, 24	15, 16
BSR 07505	Mirap	Anopheles koliensis	Single	X, Y	17, 17	12, 15	10, 11	14, 15	8, 8	14, 21	11, 12	17, 17	23, 23	10, 11	12, 12	6, 8	16, 19	30, 31	11, 11	10, 12	9, 11	10, 10	15, 16	16, 19	14, 15	19, 26	15, 15
BSR 07507	Mirap	Anopheles koliensis	Single	X, Y	17, 17	12, 15	10, 11	14, 15	8, 8	14, 21	11, 12	16, 17	23, 24	10, 11	12, 12	6, 8	16, 19	30, 31	11, 11	10, 12	9, 11	10, 10	15, 16	16, 19	14, 15	19, 26	15, 15
BSR 07508	Mirap	Anopheles koliensis	Single	X, Y	13, 15	14, 14	11, 12	14, 15	8, 11	19, 19	11, 12	14, 17	23, 23	12, 15	12, 14	6, 8	17, 18	29, 32.2	8, 12	10, 12	9, 11	10, 10	12, 14	16, 17	13, 14	19, 25	16, 16
BSR 07509	Mirap	Anopheles koliensis	Single	X, Y	13, 15	14, 14	11, 12	14, 15	8, 11	19, 19	12, 12	14, 17	23, 23	12, 15	12, 14	6, 8	18, 18	29, 32.2	8, 12	10, 12	9, 11	10, 10	12, 14	17, 23	14, 14	19, 25	16, 16
BSR 07520	Mirap	Anopheles koliensis	Single	X, Y	15, 17	14, 18	10, 10	15, 15	12, 13	14, 18	11, 12	21,22	23, 25	12, 12	11, 15	8, 9	16,17	27, 30	8, 12	10, 11	9, 11	10, 10	13, 14	18, 18.2	13, 14	24, 25	15, 16
BSR 05789	Mirap	Anopheles longirostris	Single	X, Y	15, 17	14, 17	10, 10	15, 15	8, 12	20, 22	11, 12	14, 22	19, 23	12, 12	10, 11	8, 9	17, 18	27, 30	8, 10	10, 11	9, 11	10, 10	12, 13	19, 19	14, 14	23, 25	15, 16
BSR 01025	Wasab	Anopheles farauti (s.s.)	Single	X, Y	16, 18	18.3, 18.3	12, 13	13, 16	8, 12	11, 17	10, 13	15, 23	18, 19	10, 12	13, 14	8, 8	17, 18	28, 33.2	8, 8	12, 13	8, 9	10, 10	11, 13	18, 19	6.2, 14	24, 26	15, 17
BSR 01946	Wasab	Anopheles farauti (s.s.)	Single	X, X	15, 16	15, 17	10, 11	14, 15	9, 11	15, 16	10, 11	14, 23	23, 25	12, 12	11, 13	6, 6	16, 19	23, 31	11, 11	10, 13	8, 9	0, 0	13, 13	18, 22	13, 14	23, 25	16, 17
BSR 02196	Wasab	Anopheles farauti (s.s.)	Single	X, Y	18, 18	11, 17	13, 13	14, 16	8, 8	12, 14	11, 13	13, 22	19, 19	10, 12	12, 14	6, 8	16, 19	28, 30	10, 11	12, 13	8, 11	10, 10	13, 14	16, 18	13, 15	24, 25	13, 15
BSR 00190	Wasab	Anopheles koliensis	Multiple	X, Y	16, 17, 18	11, 15, 16	11, 12	13, 15	12, 14	12, 14	9, 11	15, 16	18, 19	10, 10	11, 12, 13	6, 8, 10	16, 17, 18	29, 31.2, 37.2	8, 12	11, 12, 13	8, 9, 11	10, 10	10, 10	18, 21	13, 14.2, 15	24, 24	15, 15
BSR 00191	Wasab	Anopheles koliensis	Multiple	X, Y	16, 17	15, 16	10, 11, 12	13, 14, 15	9, 10, 12, 14	14, 17, 20, 24	8, 10, 11, 13	13, 15, 16, 21	19, 22, 23	10, 13	9, 11, 13	6, 9, 10	16, 17, 18	29, 30, 31.2, 37.2	8, 11, 12	12, 13	8, 9, 11	10, 10	9, 10, 15	18, 19	13, 14.2, 15	23, 24	15, 15
BSR 00263	Wasab	Anopheles koliensis	Multiple	X, Y	15, 17	15, 16, 17, 18.3	12, 12	14, 15, 16	11, 12, 14	14, 15	10, 11	14, 15, 19	22, 22	10, 10	11, 11	8, 8	17, 18	28, 29, 30, 32	11, 12, 13	10, 12, 13	11, 11	10, 10	13, 13	17, 18	13, 14, 15	23, 24, 25, 26	15, 16
BSR 00297	Wasab	Anopheles koliensis	Multiple	X, Y	16, 17, 18	13, 15, 17	10, 10	13, 15, 16	8, 11	13, 14, 16, 19	11, 12, 13	14, 16, 17, 22	19, 20, 23, 24	9, 11, 12	11, 11	8, 8	15, 17, 19	28, 29, 30, 31	8, 11, 12	10, 11, 12	8, 9, 11	0, 0	11, 14	18, 19	13, 14, 15	20, 23, 26	15, 20
BSR 00298	Wasab	Anopheles koliensis	Multiple	X, Y	16, 18	13, 15	10, 10	13, 15, 16	8, 11, 12	12, 14, 16	11, 11	16, 22	19, 23	9, 10, 12	11, 11	6, 8	15, 16, 17, 19	28, 30, 37.2	8, 11	10, 11, 12	8, 9, 11	10, 10	10, 13, 14	18, 19	13, 14	20, 23,24, 25	15, 15
BSR 00381	Wasab	Anopheles koliensis	Multiple	X, Y	15, 16, 18	14, 15, 16	10, 11, 12	13, 14, 16	8, 10	14, 17	10, 12, 13	13, 22	19, 19	11, 12	13, 14	8, 9	15, 16, 17, 19, 20	28, 29, 30, 34.2	11, 11	10, 11, 13	8, 9, 11	10, 10	11, 11	18, 19, 21	12, 13, 15, 15.2	23, 24, 26	15, 17
BSR 00406	Wasab	Anopheles koliensis	Multiple	X, Y	16, 17	16, 17	10, 11	13, 16	8, 14	14, 15, 17	0, 0	13, 14	19, 24	10, 11, 12, 13	12, 14	8, 10	17, 18	29, 29	10, 11	10, 11, 12	8, 9, 11	10, 10	10, 10	16, 18, 21	13, 14.2, 15, 16	32, 24, 26	15, 15
BSR 00413	Wasab	Anopheles koliensis	Multiple	X, Y	14, 15,16,17	16, 17	10, 11,15	15, 16	8, 11,12	13, 14,19	11, 13	12, 13,14	18, 19,20,24	10, 11,12	12, 12	7, 8,9.3	17, 18	29, 30,31,37.2	9, 11	10, 11	8, 11	10, 10	10, 13,14,15	16, 18,20	12, 13,14,15	20, 23,24,26	11, 15,16
BSR 00429	Wasab	Anopheles koliensis	Multiple	X, Y	16, 18,19	11, 17	10, 11,12	15, 16	8, 11,12	13, 14,15,19	11, 12,13	13, 14,17	19, 20,24	11, 12	10, 12,16	6, 8	17, 18	29, 37.2	8, 11	10, 11,12	8, 9,11	10, 10	10, 11,13,15	16, 18,19	13, 15,16	20, 23,26	15, 16
BSR 00443	Wasab	Anopheles koliensis	Multiple	X, Y	16, 17,18,19	11, 16,17	10, 11,12	13, 15,17	12, 12	14, 15,17	11, 12,13	13, 13	19, 24	9, 10,12	12, 16	6, 6	16, 17,18	29, 31.2,32	8, 8	12, 13	11, 11	10, 10	10, 13,14	18, 19	13, 14.2,15.2	20, 21.2,24	15, 16
BSR 00444	Wasab	Anopheles koliensis	Multiple	X, Y	16, 17,18	11, 15,16	10, 11,12	13, 17	10, 10	11, 13,14,24	9, 11,13,14	13, 15,16,21	19, 24	10, 10	13, 13	6, 9,10	16, 17,19	29, 30,31.2,37	6, 8,11,12	10, 13	8, 11	0, 0	10, 11,13	18, 19	14, 14.2	24, 24	0, 0
BSR 00448	Wasab	Anopheles koliensis	Multiple	X, Y	16, 17,18	11, 15,16	11, 11	13, 15	12, 12	12, 14	11, 11	15, 16	18, 19	10, 11	12, 13	6, 8,10	16, 17,18	29, 31.2,37.2	12, 12	11, 12,13	8, 9,11	10, 10	10, 13	18, 21	13, 15	24, 24	15, 15
BSR 00449	Wasab	Anopheles koliensis	Multiple	X, Y	15, 16,18,19	11, 13,16,17	10, 11,12	15, 16	8, 12	14, 15,17	11, 11	13, 17	18, 19,23,24	9, 10,11,12	10, 11,12,16	6, 8	16, 17	29, 30	8, 11,12	11, 12,13	9, 11	10, 10	10, 11,13,14	18, 19	13, 15,15.2	20, 21,23,24	15, 16,17
BSR 00470	Wasab	Anopheles koliensis	Multiple	X, Y	15, 17	11, 12,15,16	10, 10	14, 15,16	12, 12	12, 13,15	11, 12	13, 15	18, 19,22,24	10, 11,12	7, 11	8, 8	17, 18,19	29, 31	8, 12	10, 10	8, 11	10, 10	10, 11,16	17, 18,20	14, 14	23, 24	14, 15
BSR 00476	Wasab	Anopheles koliensis	Multiple	X, Y	17, 18	13, 15,16,17	10, 12	16, 17	11, 11	17, 17	10, 14	13, 16	24, 24	10, 12	10, 11	6, 8	16, 17	28, 30	8, 8	11, 11	8, 9,11	11, 11	11, 15	18, 19	13, 14,15.2	24, 26	15, 16
BSR 00479	Wasab	Anopheles koliensis	Multiple	X, X	15, 16,17	13, 15,16,18	11, 12	13, 13	8, 12	11, 14	9, 11,13	13, 14,15	18, 19	10, 12	9, 13	8, 8	18, 19,20	28, 33.2,34.2	8, 11	10, 11,12	9, 9	0, 0	13, 14,16	19, 21	12, 13,16.2	25, 26	15, 15
BSR 00498	Wasab	Anopheles koliensis	Multiple	X, Y	15, 18	11, 13,14,18	10, 11,12	13, 14,15,16	8, 12	11, 12,17	10, 11,13	13, 14,15	18, 19,24	10, 11,12	10, 11,14,16	8, 8	17, 18,20	29, 34.2	8, 11,12	10, 11	8, 9	10, 10	12, 13,14	18, 19,21	13, 14	23, 24,25	13, 15,17
BSR 00511	Wasab	Anopheles koliensis	Multiple	X, Y	15, 17,18	11, 14,15,17	10, 11,12	14, 16,17	8, 11,14	11, 14,17	10, 11,14	13, 14,15,16	18, 24	10, 11,12	10, 11,16	6, 8	16, 17,18	28, 29,30,32	8, 11	10, 11	8, 9,11	10, 11	11, 12,14,15	18, 19	14, 15.2	23, 24,26	13, 15,16
BSR 00514	Wasab	Anopheles koliensis	Multiple	X, Y	15, 16,18	11, 14,15	10, 11,12	13, 14,16	8, 14	11, 14,17	10, 11,12,13	13, 14,15,22	18, 19,24	11, 12	11, 13,14,16	6, 8	17, 18,19,20	28, 29,32,34.2	8, 11	10, 11,13	8, 9	10, 10	11, 12,14,16	18, 19,21	12, 14,15	23, 24,26	13, 15,16,17
BSR 00523	Wasab	Anopheles koliensis	Multiple	X, Y	14, 15,16,18	16, 17	10, 11	15, 16	8, 12	14, 19,24	11, 13	13, 14	19, 24	11, 12	9, 12	7, 9.3	17, 18	29, 31.2,37.2	11, 11	10, 11	8, 11	10, 10	10, 13,14,15	16, 18,20	12, 13,14,15	23, 24,26	11, 15,16
BSR 00538	Wasab	Anopheles koliensis	Multiple	X, Y	15, 17,18	13, 17,18.3	10, 11,12,13	14, 15,16	8, 12	12, 14,17	10, 11,13	13, 14,15	19, 22,24	10, 11,12	11, 12	6, 8,9	17, 17	28, 29,30	8, 11	10, 11	8, 9,11	10, 10	10, 13,15	16, 18,19	13, 15,15.2	20, 22,23	15, 16,17
BSR 00566	Wasab	Anopheles koliensis	Multiple	X, Y	15, 16,17,18	16, 17	10, 11,12	13, 15,16	8, 8	12, 14,15,17	10, 11,13	13, 14,15	19, 24	10, 11,12,13	13, 14	6, 8,10	17, 18	29, 29	10, 11	10, 11,12	8, 9,11	10, 10	10, 15	16, 18,21	15, 16	23, 24,26	15, 16
BSR 00615	Wasab	Anopheles koliensis	Multiple	X, Y	15, 16, 17, 18	15, 17	10, 12	16, 17	11, 11	17, 17	10, 14	13, 14, 15, 16	18, 24	10, 12	10, 11, 13, 14, 16	6, 8	16, 17, 18	28, 30	8, 8	11, 11	8, 11	10, 10	11, 15	18, 19	14, 15.2	24, 26	15, 16
BSR 00694	Wasab	Anopheles koliensis	Multiple	X, Y	16, 17, 18, 19	11, 16, 17	10, 12	13, 15, 17	12, 12	14, 15, 17	9, 11, 12, 13	13, 13	19, 24	9, 10, 12	11, 12, 13	6, 6	16, 17, 18	29, 32	11, 11	12, 13	11, 11	10, 10	10, 14	18, 19	13, 15	20, 21.2, 24	15, 16
BSR 00725	Wasab	Anopheles koliensis	Multiple	X, Y	16, 17	14, 17	10, 11	14, 15, 17	11, 12	13, 14, 15	10, 11, 13	13, 14, 15, 17	18, 22, 23	11, 12	11, 11	8, 9	16, 18, 19	29, 30	11, 12	10, 10	8, 9, 11	10, 10	11, 15	17, 20	13, 14	19, 24	14, 15, 16
BSR 00728	Wasab	Anopheles koliensis	Multiple	X, Y	15, 16, 17	13, 14, 17	10, 11, 13	14, 15, 16, 17	11, 12	11, 12, 14, 18	10, 11, 13	14, 15, 17	18, 23, 24	11, 12	11, 16	8, 9	16, 18, 19	29, 30, 31, 32	8, 11, 12	10, 11, 13	8, 9	10, 10	11, 12, 14, 15	18, 21	13, 14	19, 22, 23, 24	13, 15, 16
BSR 00736	Wasab	Anopheles koliensis	Multiple	X, Y	16, 17, 18	13, 15, 16	11, 12, 13	13, 16	8, 12	11, 4, 17	10, 13	13, 15, 22	18, 19	10, 10	13, 13	8, 8	17, 18, 19	28, 33.2	8, 8	11, 12	8, 9	10, 10	11, 13	18, 19	12, 14, 16.2	24, 25, 26	17, 17
BSR 00737	Wasab	Anopheles koliensis	Multiple	X, Y	15, 18	11, 13, 14, 16	10, 11, 12, 13	13, 14, 16	8, 12, 14	11, 14, 17	10, 11, 13	14, 15, 22	18, 19, 24	10, 11, 12	11, 14, 16	6, 8	17, 18	28, 29, 32, 33.2	8, 11	10, 11, 12, 13	8, 9	10, 10	11, 12, 13, 14	18, 18	14, 14	23, 24	13, 15, 16
BSR 00748	Wasab	Anopheles koliensis	Multiple	X, Y	15, 16, 17	16, 17, 18	10, 12	15, 15	11, 11	13, 14, 17	10, 11	13, 14	18, 19	10, 12	8, 9, 11	8, 9	17, 18, 19	29, 30	8, 11	10, 12	9, 11	10, 10	13, 14	18, 19	15.2, 15.2	20, 21, 24, 25	16, 17
BSR 00882	Wasab	Anopheles koliensis	Multiple	X, Y	16, 18	11, 13, 16	12, 13	13, 16	8, 12	11, 14, 17	10, 13	15, 22	18, 24	10, 11	13, 14, 16	6, 8	17, 18	28, 33.2	8, 8	12, 13	8, 9	10, 10	11, 12, 13, 14	18, 19	14, 16.2	24, 26	15, 17
BSR 00918	Wasab	Anopheles koliensis	Multiple	X, Y	15, 16,18	16, 17	11, 12	13, 15	8, 12	12, 14	11, 12	13, 15,16	18, 19	10, 12	11, 12	6, 8	16, 17	29, 31.3,37.2	8, 11	10, 11,12	9, 11	10, 10	10, 13	18, 18	13, 14.2,15	23, 24,25	151, 15
BSR 01008	Wasab	Anopheles koliensis	Multiple	X, Y	16, 17	14, 17	10, 11,13	15, 16,17	8, 11	14, 16,18	10, 11,13	14, 17	18, 19,23	11, 12	11, 12	8, 9	16, 18,19	29, 30,33.2	11, 12	10, 12	9, 11	10, 10	11, 15,16	20, 21,23	13, 15.2	19, 24,26	15, 16
BSR 01024	Wasab	Anopheles koliensis	Multiple	X, Y	15, 16,17,18	11, 13	10, 11	14, 14	8, 12,14	11, 14	10, 11,13	15, 15,17	18, 24	11, 12	11, 16	6, 8	16, 17,18	29, 32	8, 11,12	10, 11	8, 9	10, 10	10, 12,14	18, 18	14, 14	23, 24	11, 13,15,16
BSR 01058	Wasab	Anopheles koliensis	Multiple	X, Y	17, 18,19	11, 16,17	10, 11,12	13, 15,17	12, 12	12, 14,15,17	11, 12,13	13, 15,16	18, 19,24	9, 10,11,12	12, 13,16	6, 8,10	17, 18	29, 32,37.2	8, 12	11, 12,13	8, 9,11	10, 10	10, 13,14	18, 19,21	13, 15,15.2	20, 21.2,24	15, 16
BSR 01059	Wasab	Anopheles koliensis	Multiple	X, Y	17, 18,19	11, 16,17	11, 11	13, 15,17	12, 12	12, 14,15	11, 11	13, 15,16	18, 19,24	9, 10,11	12, 13,16	6, 8,10	17, 18	29, 37.2	8, 11,12	11, 12,13	8, 11	10, 10	10, 13,14	18, 19,21	13, 15,15.2	24, 24	15, 15
BSR 01077	Wasab	Anopheles koliensis	Multiple	X, Y	15, 17	12, 14,15	10, 10	14, 16	8, 12	15, 15	10, 11,12	13, 14	19, 22,24	11, 12	7, 11	6, 8	17, 18,19	29, 31	8, 12,13	10, 12	8, 11	10, 10	11, 12,16	17, 20,21	14, 14	19, 23,24	14, 15,17
BSR 01082	Wasab	Anopheles koliensis	Multiple	X, X	15, 15	13, 15,17,18	11, 12	14, 16	8, 11,12	11, 17	10, 11,13	13, 14	0, 0	10, 12	10, 11,14	8, 8	16, 18,20	0, 0	8, 11	10, 11	8, 9,11	0, 0	13, 14	18, 19,21	13, 13	25, 25	15, 16,17
BSR 01749	Wasab	Anopheles koliensis	Multiple	X, Y	17, 17	16, 17	10, 12	0, 0	8, 8	24, 24	11, 12,13	11.2, 14,15	19, 24	11, 11	16, 16	8, 8	16, 18	29, 33.3,37.2	8, 8	11, 11	0, 0	0, 0	15, 16	18, 20	14, 15	19, 23	0, 0
BSR 01905	Wasab	Anopheles koliensis	Multiple	X, Y	15, 16,17	14, 15,16	10, 11,12	14, 15,16	8, 11,12	13, 14,20	11, 13	13, 14	20, 22,23,24	10, 11,12	7, 11,14	7, 8,9,9.3	16, 17,18	28, 29	8, 11,12,13	10, 11	8, 11	10, 10	13, 14,16	17, 19	14, 14.2,16	20, 23,24,26	11, 15,18
BSR 01918	Wasab	Anopheles koliensis	Multiple	X, Y	16, 18	15, 17	10, 10	15, 15	8, 9,12	12, 14,16,17	10, 11	13, 13	18, 19,22	12, 12	11, 12,14	8, 9	16, 19	29, 29	8, 11	10, 10	8, 8	10, 11	11, 11	18, 20,21	13, 14	21, 24	11, 15,16
BSR 01994	Wasab	Anopheles koliensis	Multiple	X, Y	15, 16, 17	16, 17	10, 12	13, 14, 15	8, 11	14, 20	9, 12	13, 15	19, 20, 22	10, 11	11, 12	8, 9.3	16, 18	28, 29, 31.2	8, 11	10, 11, 12	8, 9, 10, 11	11, 11	10, 14	17, 18, 21	13, 14, 14.2	23, 24, 25	11, 13, 15
BSR 02046	Wasab	Anopheles koliensis	Multiple	X, Y	15, 16, 17	15, 16, 17	10, 11, 12	14, 14	8, 11, 12	12, 13, 17, 20	9, 11, 13	13, 14, 15, 19	22, 23, 24	11, 12	7, 11	8, 9.3	17, 18	29, 29	8, 11	10, 11, 12	11, 11	10, 10	12, 14, 15, 16	17, 18, 19	14, 15.2	20, 23, 24, 26	15, 18
BSR 02083	Wasab	Anopheles koliensis	Multiple	X, X	17, 18	15, 17	10, 10	14, 15, 16	8, 11	12, 14	11, 12	13, 15	19, 23, 24	11, 12	12, 16	6, 8	17, 17	29, 30	10, 11	10, 11, 12	9, 11	10, 10	10, 12, 15	16, 17	13, 15	23, 25, 26	15, 16
BSR 02219	Wasab	Anopheles koliensis	Multiple	X, Y	16, 18	11, 15,17	10, 13	14, 15,16	8, 9,12	12, 17	10, 11,13	13, 22	18, 19,22	10, 12	11, 12,14	6, 8,9	16, 19	28, 29,30	8, 10,11	10, 12,13	8, 11	11, 11	11, 13,14	16, 18,20,21	13, 14,15	21, 24,25	11, 15,16
BSR 02321	Wasab	Anopheles koliensis	Multiple	X, Y	16, 17	14, 15,17	10, 11,12	13, 15,16	8, 11	14, 16,24	11, 11	13, 14,17	19, 20,23,24	10, 11	11, 12,14	7, 8,9	16, 18,19	28, 29,33.2	10, 11,12,13	10, 11,12,12.1	8, 9,11	10, 10	11, 13,14,16	17, 18,19,23	13, 14.2,15.2	23, 24,26	11, 15,16
BSR 02351	Wasab	Anopheles koliensis	Multiple	X, Y	15, 16,17	11, 15,17,18	10, 11,12	15, 15	11, 12,13	13, 14	9, 11,14	13, 14,15	18, 22,23	10, 10	8, 11	7, 8,9	16, 17,18,19	29, 30	8, 11	10, 12	9, 10,11	10, 10	10, 13,14	17, 18,20	13, 14,15.2	20, 24,25	15, 16,17
BSR 02359	Wasab	Anopheles koliensis	Multiple	X, Y	15, 16,17	13, 15,17,18	11, 12,13	15, 15	0, 0	0, 0	9, 11,12	13, 14	18, 19,22	10, 12	0, 0	8, 9	17, 18,19,20	29, 30,32,33.2	8, 11	10, 12,13	9, 11	0, 0	10, 11,13,14	18, 19,21	12, 14,15,15.2	20, 24,25	15, 16,17
BSR 02383	Wasab	Anopheles koliensis	Multiple	X, Y	15, 17,18	13, 17	10, 10	14, 15,16	8, 8	11, 11	10, 11	13, 14,15,17	18, 19,24	10, 11, 12	12, 14	6, 8	17, 19,20	29, 30	11, 11	10, 11	8, 9,11	10, 10	10, 14	16, 18,19,21	13, 14,15	23, 24	15, 16,17
BSR 02531	Wasab	Anopheles koliensis	Multiple	X, Y	15, 16	17, 17	10, 11, 12	13, 15	8, 12	14, 15	9, 11	13, 13	19, 20, 24	10, 13	11, 14	8, 10	16, 17,18	28, 29	11, 12	10, 11,12	8, 9	10, 10	13, 15	16, 18	13, 14	24, 26	15, 15
BSR 00006	Wasab	Anopheles koliensis	Single	X, Y	17, 18	11, 16	11, 11	13, 15	12, 12	12, 14	11, 11	15, 16	18, 19	10, 11	12, 13	8, 10	17, 18	29, 37.2	12, 12	11, 13	8, 9	10, 10	10, 13	18, 21	13, 15	24, 24	15, 15
BSR 00028	Wasab	Anopheles koliensis	Single	X, Y	17, 17	11, 17	10, 10	13, 16	11, 11	13, 18	11, 12	14, 17	19, 19	10, 11	11, 12	8, 10	19, 19	29, 31.2	12, 13	11, 13	9, 11	10, 10	11, 13	18, 19	15, 15.2	21, 24	13, 15
BSR 00072	Wasab	Anopheles koliensis	Single	X, Y	8, 17	15, 16,17	11, 12	14, 16	11, 12	0, 0	9, 13	15, 19	23, 23	11, 12	11, 11	8, 8	17, 17	29, 29	8, 11	10, 12	11, 11	10, 10	12, 15	17, 18	15.2, 15.2	24, 26	13, 13
BSR 00094	Wasab	Anopheles koliensis	Single	X, Y	15, 16	14, 16	10, 11	13, 16	8, 12	14, 14	12, 13	14, 15	18, 19	12, 12	13, 14	6, 8	17, 18	28, 33.2	8, 11	12, 13	8, 9	10, 10	13, 14	18, 19	15, 16.2	24, 26	15, 17
BSR 00122	Wasab	Anopheles koliensis	Single	X, Y	17, 17	16, 17	11, 12	14, 16	12, 14	10, 17	10, 12	15, 19	23, 23	10, 11	11, 11	8, 8	17, 17	29, 32	11, 11	11, 13	9, 11	10, 10	12, 15	17, 18	13, 14	24, 26	15, 16
BSR 00167	Wasab	Anopheles koliensis	Single	X, Y	17, 17	11, 17	10, 10	13, 16	11, 11	13, 24	11, 12	14, 17	19, 19	10, 11	11, 12	8, 10	19, 19	29, 31.2	12, 13	11, 13	9, 11	10, 10	12.3, 13	18, 18	15, 15.2	21, 24	15, 15
BSR 00176	Wasab	Anopheles koliensis	Single	X, X	16, 18	13, 15	10, 10	13, 16	8, 11	14, 16	11, 11	16, 22	19, 23	9, 12	11, 11	8, 8	15, 19	28, 30	8, 11	10, 12	8, 11	0, 0	11, 14	19, 19	14, 15	20, 23	15, 15
BSR 00179	Wasab	Anopheles koliensis	Single	X, X	16, 18	13, 15	10, 10	13, 16	8, 11	14, 16	11, 11	16, 22	19, 23	9, 12	11, 11	8, 8	15, 19	28, 30	8, 11	10, 12	8, 11	0, 0	14, 14	19, 19	14, 15	20, 23	15, 15
BSR 00180	Wasab	Anopheles koliensis	Single	X, Y	16, 18	13, 15	10, 10	13, 16	8, 11	14, 16	11, 11	16, 22	19, 23	9, 12	11, 11	8, 8	15, 19	28, 30	8, 11	10, 12	8, 11	10, 10	14, 14	19, 19	14, 14	20, 23	15, 15
BSR 00183	Wasab	Anopheles koliensis	Single	X, Y	15, 18	17, 17	11, 12	15, 16	8, 8	12, 14	11, 13	13, 15	19, 24	11, 12	12, 12	6, 8	17, 17	29, 29	11, 11	10, 11	9, 11	10, 10	10, 15	16, 18	15, 15	23, 23	15, 16
BSR 00184	Wasab	Anopheles koliensis	Single	X, Y	15, 18	17, 17	11, 12	15, 16	8, 8	12, 14, 20, 24	11, 13	13, 15	19, 24	11, 12	12, 12	6, 8	17, 17	29, 29	11, 11	10, 11	9, 11	10, 10	10, 15	16, 18	15, 15	23, 23	15, 16
BSR 00186	Wasab	Anopheles koliensis	Single	X, Y	15, 18	17, 17	11, 12	15, 16	8, 8	12, 14, 20, 24	11, 13	13, 15	19, 24	11, 12	12, 12	6, 8	17, 17	29, 29	11, 11	10, 11	9, 11	10, 10	10, 15	16, 18	15, 15	23, 23	15, 16
BSR 00267	Wasab	Anopheles koliensis	Single	X, Y	15, 17	15, 18.3	12, 12	15, 16	11, 12	14, 15	10, 11	14, 15	22, 23	10, 10	11, 11	8, 8	17, 18	28, 30	12, 13	10, 12	11, 11	10, 10	13, 13	18, 18	14, 15	23, 25	15, 16
BSR 00290	Wasab	Anopheles koliensis	Single	X, Y	15, 17	15, 18.3	12, 12	15, 16	11, 12	15, 24	10, 11	14, 15	22, 23	10, 10	11, 11	8, 8	17, 18	28, 30	12, 13	10, 12	11, 11	10, 10	13, 13	18, 18	14, 15	23, 25	15, 16
BSR 00304	Wasab	Anopheles koliensis	Single	X, X	16, 18	13, 15	10, 10	13, 16	8, 11	14, 16	11, 11	16, 22	19, 23	9, 12	11, 11	8, 8	15, 19	28, 30	8, 11	10, 12	8, 11	0, 0	14, 14	19, 19	14, 15	20, 23	15, 15
BSR 00305	Wasab	Anopheles koliensis	Single	X, X	16, 18	13, 15	10, 10	13, 16	8, 11	14, 16	11, 11	16, 22	19, 23	9, 12	11, 11	8, 8	15, 19	28, 30	8, 11	10, 12	8, 11	0, 0	14, 14	19, 19	14, 15	20, 23	15, 15
BSR 00306	Wasab	Anopheles koliensis	Single	X, X	16, 18	13, 15	10, 10	13, 16	8, 11	14, 16	11, 11	16, 22	19, 23	9, 12	11, 11	8, 8	15, 19	28, 30	8, 11	10, 12	8, 11	0, 0	14, 14	19, 19	14, 15	20, 23	15, 15
BSR 00307	Wasab	Anopheles koliensis	Single	X, Y	16, 18	16, 17	11, 12	13, 15	8, 12	12, 14	11, 12	15, 16	18, 19	10, 12	11, 12	6, 8	16, 17	31, 37.2	8, 8	11, 12	9, 11	10, 10	10, 13	18, 18	13, 14.2	24, 25	15, 15
BSR 00315	Wasab	Anopheles koliensis	Single	X, Y	16, 18	17, 17	10, 11	16, 16	8, 8	14, 19	11, 13	13, 14	19, 24	11, 12	12, 12	8, 8	17, 18	29, 37.2	11, 11	10, 11	8, 11	10, 10	10, 15	16, 18	13, 15	23, 26	15, 16
BSR 00317	Wasab	Anopheles koliensis	Single	X, X	16, 18	13, 15	10, 10	13, 16	8, 11	14, 16	11, 11	16, 22	19, 23	9, 12	11, 11	8, 8	15, 19	28, 30	8, 11	10, 12	8, 11	0, 0	11, 14	19, 19	14, 15	20, 23	15, 15
BSR 00319	Wasab	Anopheles koliensis	Single	X, Y	16, 18	16, 17	11, 12	13, 15	8, 12	12, 14	11, 12	15, 16	18, 19	10, 12	11, 12	6, 8	16, 17	31, 37.2	8, 8	11, 12	9, 11	10, 10	10, 13	18, 18	13, 14.2	24, 25	15, 15
BSR 00321	Wasab	Anopheles koliensis	Single	X, X	16, 18	13, 15	10, 10	13, 16	8, 11	14, 16	11, 11	16, 22	19, 23	9, 12	11, 11	8, 8	15, 19	28, 30	8, 11	10, 12	8, 11	10, 10	14, 14	19, 19	14, 15	20, 23	15, 15
BSR 00327	Wasab	Anopheles koliensis	Single	X, Y	16, 18	16, 17	11, 12	13, 15	8, 12	12, 14	11, 12	15, 16	18, 19	10, 12	11, 12	6, 8	16, 17	31, 37.2	8, 8	11, 12	9, 11	10, 10	10, 13	18, 18	13, 14.2	24, 25	15, 15
BSR 00344	Wasab	Anopheles koliensis	Single	X, Y	15, 16	13, 17	10, 11	15, 16	8, 12	14, 17	11, 11	13, 17	19, 23	11, 12	10, 11	8, 8	16, 18	29, 30	8, 11	11, 11	9, 9	10, 10	11, 14	18, 19	13, 15	21, 23	15, 17
BSR 00346	Wasab	Anopheles koliensis	Single	X, Y	16, 17	15, 16	11, 12	13, 13	12, 14	14, 14	9, 11	16, 21	19, 19	10, 10	11, 13	6, 10	16, 17	31.2, 37.2	8, 12	12, 13	8, 11	10, 10	10, 10	18, 18	14.2, 15	24, 24	15, 15
BSR 00349	Wasab	Anopheles koliensis	Single	X, Y	18, 19	11, 17	10, 12	15, 17	12, 12	15, 17	12, 13	13, 13	19, 24	9, 12	12, 16	6, 6	17, 18	29, 32	8, 11	12, 13	11, 11	10, 10	13, 14	19, 19	13, 15.2	20, 21.2	15, 16
BSR 00352	Wasab	Anopheles koliensis	Single	X, Y	17, 17	16, 17	11, 12	14, 16	11, 12	12, 17	10, 10	15, 19	23, 23	11, 12	11, 11	8, 8	17, 17	29, 29	8, 11	10, 12	11, 11	10, 10	12, 15	17, 18	14, 15.2	24, 26	13, 15
BSR 00354	Wasab	Anopheles koliensis	Single	X, Y	17, 17	16, 17	11, 12	14, 16	11, 12	12, 17	9, 13	15, 19	23, 23	11, 12	11, 11	8, 8	17, 17	29, 29	11, 11	10, 12	11, 11	10, 10	12, 15	17, 18	14, 15.2	24, 26	13, 15
BSR 00378	Wasab	Anopheles koliensis	Single	X, Y	15, 18	11, 14	10, 11	14, 16	8, 14	11, 14	10, 11	14, 15	18, 24	11, 12	11, 16	6, 8	17, 18	29, 32	8, 11	10, 11	8, 9	10, 10	12, 14	18, 18	14, 14	23, 24	13, 16
BSR 00379	Wasab	Anopheles koliensis	Single	X, Y	16, 18	14, 15	10, 12	13, 16	8, 8	14, 17	12, 13	13, 22	19, 19	12, 12	13, 14	8, 8	19, 20	28, 34.2	11, 11	11, 13	8, 9	10, 10	11, 16	19, 21	12, 15	24, 26	15, 17
BSR 00400	Wasab	Anopheles koliensis	Single	X, Y	16, 19	17, 18	10, 12	16, 17	8, 11	14, 17	11, 13	13, 13	19, 19	12, 12	9, 16	6, 8	18, 18	29, 29	11, 13	10, 12	11, 11	10, 10	12.3, 13.3	19, 19	15.2, 15.2	24, 25	15, 17
BSR 00404	Wasab	Anopheles koliensis	Single	X, Y	15, 18	17, 17	11, 12	15, 16	8, 8	12, 14	11, 13	13, 15	19, 24	11, 12	6.4, 12	6, 8	17, 17	29, 29	11, 11	10, 11	9, 11	10, 10	10, 15	16, 18	15, 15	23, 23	15, 16
BSR 00407	Wasab	Anopheles koliensis	Single	X, Y	16, 18	17, 17	10, 11	16, 16	8, 8	14, 19	11, 13	13, 14	19, 24	11, 12	12, 12	8, 8	17, 18	29, 37.2	11, 11	10, 11	8, 11	10, 10	10, 15	16, 18	13, 15	23, 26	15, 16
BSR 00409	Wasab	Anopheles koliensis	Single	X, Y	16, 18	16, 17	11, 12	13, 15	8, 12	12, 14	11, 12	15, 16	18, 19	10, 12	11, 12	6, 8	16, 17	31, 31	8, 8	11, 12	9, 11	10, 10	10, 13	18, 18	13, 14.2	24, 25	15, 15
BSR 00410	Wasab	Anopheles koliensis	Single	X, Y	16, 18	16, 17	11, 12	13, 15	8, 12	12, 14	11, 12	15, 16	18, 19	10, 12	11, 12	6, 8	16, 17	31, 37.2	8, 8	11, 12	9, 11	10, 10	10, 13	18, 18	13, 14.2	24, 25	15, 15
BSR 00411	Wasab	Anopheles koliensis	Single	X, X	16, 18	17, 17	10, 10	16, 17	11, 12	13, 14	11, 11	13, 14	19, 19	12, 12	11, 12	8, 9	16, 17	29, 29	8, 12	11, 12	9, 11	0, 0	14, 16	18, 19	13, 16	19, 21	11, 16
BSR 00412	Wasab	Anopheles koliensis	Single	X, Y	16, 18	17, 17	10, 11	16, 16	8, 8	14, 19	11, 13	13, 14	19, 24	11, 12	12, 12	8, 8	17, 18	29, 37.2	11, 11	10, 11	8, 11	10, 10	10, 15	16, 18	13, 15	23, 26	15, 15
BSR 00414	Wasab	Anopheles koliensis	Single	X, X	17, 18	17, 17	10, 10	16, 17	8, 11	12, 14	12, 13	13, 15	19, 24	11, 12	10, 16	6, 8	17, 18	29, 37.2	8, 10	11, 12	9, 11	0, 0	10, 15	16, 18	15, 15	23, 26	15, 15
BSR 00425	Wasab	Anopheles koliensis	Single	X, Y	15, 18	17, 17	11, 12	15, 16	8, 8	12, 14	11, 13	13, 15	19, 24	11, 12	12, 12	6, 8	17, 17	29, 29	11, 11	10, 11	11, 11	10, 10	10, 15	16, 18	15, 15	23, 23	15, 16
BSR 00430	Wasab	Anopheles koliensis	Single	X, Y	16, 18	17, 17	10, 11	16, 16	8, 8	14, 19	11, 13	13, 14	19, 24	11, 12	12, 12	8, 8	17, 18	29, 37.2	11, 11	10, 11	8, 11	10, 10	10, 15	16, 18	13, 15	23, 26	15, 16
BSR 00431	Wasab	Anopheles koliensis	Single	X, Y	16, 18	17, 17	10, 11	16, 16	8, 8	14, 19	11, 13	13, 14	19, 24	11, 12	12, 12	8, 8	17, 18	29, 37.2	11, 11	10, 11	8, 11	10, 10	10, 15	16, 18	13, 15	23, 26	15, 16
BSR 00433	Wasab	Anopheles koliensis	Single	X, Y	16, 18	17, 17	10, 11	16, 16	8, 8	14, 19	11, 13	13, 14	19, 24	11, 12	12, 12	8, 8	17, 18	29, 37.2	11, 11	10, 11	8, 11	10, 10	10, 15	16, 18	13, 15	23, 26	15, 16
BSR 00435	Wasab	Anopheles koliensis	Single	X, Y	16, 18	17, 17	10, 11	16, 16	8, 8	14, 19	11, 13	13, 14	19, 24	11, 12	12, 12	8, 8	17, 18	29, 37.2	11, 11	10, 11	8, 11	10, 10	10, 15	16, 18	13, 15	23, 26	15, 16
BSR 00436	Wasab	Anopheles koliensis	Single	X, Y	16, 18	16, 17	11, 12	13, 15	8, 12	12, 14	11, 12	15, 16	18, 19	10, 12	11, 12	6, 8	16, 17	31, 37.2	8, 8	11, 12	9, 11	10, 10	10, 13	18, 18	13, 14.2	24, 25	15, 15
BSR 00438	Wasab	Anopheles koliensis	Single	X, Y	16, 18	17, 17	10, 11	16, 16	8, 8	14, 19	11, 13	13, 14	19, 24	11, 12	12, 12	8, 8	17, 18	29, 37.2	11, 11	10, 11	8, 11	10, 10	10, 15	16, 18	13, 15	23, 26	15, 16
BSR 00439	Wasab	Anopheles koliensis	Single	X, Y	16, 18	17, 17	10, 11	16, 16	8, 8	14, 19	11, 13	13, 14	19, 24	11, 12	12, 12	8, 8	17, 18	29, 37.2	11, 11	10, 11	8, 11	10, 10	10, 15	16, 18	13, 15	23, 26	15, 16
BSR 00445	Wasab	Anopheles koliensis	Single	X, Y	17, 18	11, 16	11, 11	13, 15	12, 12	12, 14	11, 11	15, 16	18, 19	10, 11	12, 13	8, 10	17, 18	29, 37.2	12, 12	11, 13	8, 9	10, 10	10, 10	18, 21	13, 15	24, 24	15, 15
BSR 00446	Wasab	Anopheles koliensis	Single	X, Y	17, 18	11, 16	11, 11	13, 15	12, 12	12, 14	11, 11	15, 16	18, 19	10, 11	12, 13	8, 10	17, 18	29, 37.2	12, 12	11, 13	8, 9	10, 10	10, 13	18, 21	13, 15	24, 24	15, 15
BSR 00447	Wasab	Anopheles koliensis	Single	X, Y	17, 18	11, 16	11, 11	13, 15	12, 12	12, 14	11, 11	15, 16	18, 19	10, 11	12, 13	8, 10	17, 18	29, 37.2	12, 12	11, 13	8, 9	10, 10	10, 13	18, 21	13, 15	24, 24	15, 15
BSR 00450	Wasab	Anopheles koliensis	Single	X, Y	18, 19	11, 17	10, 12	15, 17	12, 12	15, 17	12, 13	13, 13	19, 24	9, 12	12, 16	6, 6	17, 18	29, 32	8, 11	12, 13	11, 11	10, 10	13, 14	19, 19	13, 15.2	20, 21.2	15, 16
BSR 00452	Wasab	Anopheles koliensis	Single	X, Y	16, 17	15, 16	11, 12	13, 13	12, 14	14, 14	9, 11	16, 21	19, 19	10, 10	11, 13	6, 10	16, 17	31.2, 37.2	8, 12	12, 13	8, 11	10, 10	10, 10	18, 18	14.2, 15	24, 24	15, 15
BSR 00453	Wasab	Anopheles koliensis	Single	X, Y	17, 18	11, 16	11, 11	13, 15	12, 12	12, 14	11, 11	15, 16	18, 19	10, 11	12, 13	8, 10	17, 18	29, 37.2	12, 12	11, 11	8, 9	10, 10	10, 13	18, 21	13, 15	24, 24	15, 15
BSR 00455	Wasab	Anopheles koliensis	Single	X, Y	17, 18	11, 16	11, 11	13, 15	12, 12	12, 14	11, 11	15, 16	18, 19	10, 11	12, 13	8, 10	17, 18	29, 37.2	12, 12	11, 13	8, 9	10, 10	10, 13	18, 21	13, 15	24, 24	15, 15
BSR 00456	Wasab	Anopheles koliensis	Single	X, Y	17, 18	11, 16	11, 11	13, 15	12, 12	12, 14	11, 11	15, 16	18, 19	10, 11	12, 13	8, 10	17, 18	29, 37.2	12, 12	11, 13	8, 8	10, 10	10, 13	18, 21	13, 15	24, 24	15, 15
BSR 00460	Wasab	Anopheles koliensis	Single	X, Y	15, 17	12, 15	10, 10	14, 16	12, 12	13, 15	11, 12	13, 15	22, 24	11, 12	7, 11	8, 8	18, 19	29, 31	8, 12	10, 10	8, 11	10, 10	11, 16	17, 20	14, 14	23, 24	14, 15
BSR 00466	Wasab	Anopheles koliensis	Single	X, Y	17, 17	16, 17	11, 12	14, 16	11, 12	12, 17	9, 13	15, 19	23, 23	11, 12	11, 11	8, 8	17, 17	29, 29	8, 11	10, 12	11, 11	10, 10	12, 15	17, 18	14, 15.2	24, 26	13, 15
BSR 00468	Wasab	Anopheles koliensis	Single	X, Y	15, 17	12, 15	10, 10	14, 16	12, 12	13, 15	11, 12	13, 15	22, 24	11, 12	7, 11	8, 8	18, 19	29, 31	8, 12	10, 10	8, 11	10, 10	11, 16	17, 20	14, 14	23, 24	14, 15
BSR 00480	Wasab	Anopheles koliensis	Single	X, Y	17, 18	15, 17	10, 12	16, 17	11, 11	17, 17	10, 14	13, 16	24, 24	10, 12	10, 11	6, 8	16, 17	28, 30	8, 8	11, 11	8, 11	11, 11	11, 15	18, 19	14, 15.2	24, 26	15, 16
BSR 00483	Wasab	Anopheles koliensis	Single	X, Y	15, 18	11, 14	10, 11	14, 16	8, 14	11, 14	10, 11	14, 15	18, 24	11, 12	11, 16	6, 8	17, 18	28, 32	8, 11	10, 11	8, 9	10, 10	12, 14	18, 18	14, 14	23, 24	13, 16
BSR 00484	Wasab	Anopheles koliensis	Single	X, Y	15, 18	11, 14	10, 11	14, 16	8, 14	11, 14	10, 11	14, 15	18, 24	11, 12	12, 16	6, 8	17, 18	29, 32	8, 11	10, 11	8, 9	10, 10	12, 14	18, 18	14, 14	23, 24	13, 16
BSR 00491	Wasab	Anopheles koliensis	Single	X, Y	15, 18	11, 14	10, 11	14, 16	8, 14	11, 11	10, 11	14, 14	18, 24	11, 12	11, 16	6, 8	17, 18	29, 32	8, 11	10, 11	8, 9	10, 10	12, 14	18, 18	14, 14	23, 24	13, 16
BSR 00494	Wasab	Anopheles koliensis	Single	X, Y	17, 18	15, 17	10, 12	16, 17	11, 11	17, 17	10, 14	13, 16	24, 24	10, 12	10, 11	6, 8	16, 17	28, 30	8, 8	11, 11	8, 11	11, 11	11, 15	18, 19	14, 15.2	24, 26	15, 16
BSR 00496	Wasab	Anopheles koliensis	Single	X, Y	15, 18	11, 14	10, 11	14, 16	8, 14	11, 14	10, 11	14, 15	18, 24	11, 12	11, 16	6, 8	17, 18	28, 32	8, 11	10, 11	8, 9	10, 10	12, 14	18, 18	14, 14	23, 24	13, 16
BSR 00497	Wasab	Anopheles koliensis	Single	X, Y	15, 18	11, 14	10, 11	14, 16	8, 14	11, 14	10, 11	14, 15	18, 24	11, 12	11, 16	6, 8	17, 18	29, 29	8, 11	10, 11	8, 9	10, 10	12, 14	18, 18	14, 14	23, 24	13, 16
BSR 00506	Wasab	Anopheles koliensis	Single	X, Y	15, 18	11, 14	10, 11	14, 16	8, 14	11, 11	10, 11	14, 15	18, 24	11, 12	11, 16	6, 8	17, 18	29, 32	8, 11	10, 11	8, 9	10, 10	12, 14	18, 18	14, 14	23, 24	13, 16
BSR 00509	Wasab	Anopheles koliensis	Single	X, Y	15, 18	11, 14	10, 11	14, 16	8, 14	11, 14	10, 11	14, 15	18, 24	11, 12	11, 16	6, 8	17, 18	29, 32	8, 11	10, 11	8, 9	10, 10	12, 14	18, 18	14, 14	23, 24	13, 16
BSR 00510	Wasab	Anopheles koliensis	Single	X, Y	17, 18	15, 17	10, 12	16, 17	11, 11	17, 17	10, 14	13, 16	24, 24	10, 12	10, 11	6, 8	16, 17	28, 30	8, 8	11, 11	8, 11	11, 11	11, 15	18, 19	14, 15.2	24, 26	15, 16
BSR 00519	Wasab	Anopheles koliensis	Single	X, Y	16, 17	17, 17	11, 13	16, 17	8, 11	11, 16	10, 11	14, 15	18, 23	11, 12	11, 12	9, 9	16, 16	29, 30	11, 12	10, 10	9, 9	10, 10	12, 16	21, 21	13, 15.2	23, 26	15, 16
BSR 00521	Wasab	Anopheles koliensis	Single	X, Y	16, 17	14, 17	10, 10	15, 15	8, 12	14, 17	11, 11	13, 13	22, 23	10, 11	11, 14	8, 9	17, 19	29, 30	8, 8	10, 10	9, 11	10, 10	10, 10	18, 19	15.2, 16	25, 27	15, 15
BSR 00524	Wasab	Anopheles koliensis	Single	X, Y	17, 17	17, 18	10, 10	15, 16	11, 11	14, 14	10, 10	13, 14	19, 22	10, 10	8, 9	8, 9	17, 18	30, 30	8, 11	11, 12	11, 11	0, 0	10, 13	18, 19	14, 14	20, 25	17, 18
BSR 00528	Wasab	Anopheles koliensis	Single	X, Y	15, 18	17, 17	11, 12	15, 16	8, 8	12, 14	11, 13	13, 15	19, 24	11, 12	12, 12	6, 8	17, 17	29, 29	11, 11	10, 11	9, 11	10, 10	10, 15	16, 18	15, 15	23, 23	15, 16
BSR 00529	Wasab	Anopheles koliensis	Single	X, Y	15, 18	17, 17	11, 12	15, 16	8, 8	12, 14	11, 13	13, 15	19, 24	11, 12	12, 12	6, 8	17, 17	29, 29	11, 11	10, 11	9, 11	10, 10	10, 15	16, 18	15, 15	23, 23	15, 16
BSR 00530	Wasab	Anopheles koliensis	Single	X, Y	15, 18	17, 17	11, 12	15, 16	8, 8	12, 14	11, 13	13, 15	19, 24	11, 12	12, 12	6, 8	17, 17	29, 29	11, 11	10, 11	9, 11	0, 0	10, 15	16, 18	15, 15	23, 23	15, 16
BSR 00531	Wasab	Anopheles koliensis	Single	X, Y	15, 18	17, 17	11, 12	15, 16	8, 8	12, 14	11, 13	13, 15	19, 24	11, 12	12, 12	6, 8	17, 17	29, 29	11, 11	10, 11	9, 11	10, 10	10, 15	16, 18	15, 15	23, 23	15, 16
BSR 00532	Wasab	Anopheles koliensis	Single	X, Y	15, 18	17, 17	11, 12	15, 16	8, 8	12, 14	11, 13	13, 15	19, 24	11, 12	12, 12	6, 8	17, 17	29, 29	11, 11	10, 11	9, 11	10, 10	10, 15	16, 18	15, 15	23, 23	15, 16
BSR 00534	Wasab	Anopheles koliensis	Single	X, Y	15, 18	17, 17	11, 12	15, 16	8, 8	12, 14	11, 13	13, 15	19, 24	11, 12	12, 12	6, 8	17, 17	29, 29	11, 11	10, 11	9, 11	10, 10	10, 15	16, 18	15, 15	23, 23	15, 16
BSR 00535	Wasab	Anopheles koliensis	Single	X, Y	15, 18	17, 17	11, 12	15, 16	8, 8	12, 14	11, 13	13, 15	19, 24	11, 12	12, 12	6, 8	17, 17	29, 29	11, 11	10, 11	9, 11	10, 10	10, 15	16, 18	15, 15	23, 23	15, 16
BSR 00536	Wasab	Anopheles koliensis	Single	X, X	16, 17	15, 17	10, 10	15, 16	8, 11	13, 14	11, 12	14, 17	19, 20	11, 11	11, 12	8, 9	17, 17	29, 31	8, 11	10, 11,12	9, 11	0, 0	10, 11	16, 18	13, 15	20, 26	15, 16
BSR 00537	Wasab	Anopheles koliensis	Single	X, Y	15, 18	17, 17	11, 12	15, 16	8, 8	12, 14	11, 13	13, 15	19, 24	11, 12	12, 12	6, 8	17, 17	29, 29	11, 11	10, 11	9, 11	10, 10	10, 15	16, 18	15, 15	23, 23	15, 16
BSR 00539	Wasab	Anopheles koliensis	Single	X, Y	15, 18	17, 17	11, 12	15, 16	8, 8	12, 14	11, 13	13, 15	19, 24	11, 12	12, 12	6, 8	17, 17	29, 29	11, 11	10, 11	9, 11	10, 10	10, 15	16, 18	15, 15	23, 23	15, 16
BSR 00541	Wasab	Anopheles koliensis	Single	X, Y	15, 18	17, 17	11, 12	15, 16	8, 8	12, 14	11, 13	13, 15	19, 24	11, 12	12, 12	6, 8	17, 17	29, 29	11, 11	10, 11	9, 11	10, 10	10, 15	16, 18	15, 15	23, 23	15, 16
BSR 00544	Wasab	Anopheles koliensis	Single	X, Y	15, 18	17, 17	11, 12	15, 16	8, 8	12, 14	11, 13	13, 15	19, 24	11, 12	12, 12	6, 8	17, 17	29, 29	11, 11	10, 11	9, 11	10, 10	10, 15	16, 18	15, 15	23, 23	15, 16
BSR 00548	Wasab	Anopheles koliensis	Single	X, Y	15, 18	17, 17	11, 12	15, 16	8, 8	12, 14	11, 13	13, 15	19, 24	11, 12	12, 12	6, 8	17, 17	29, 29	11, 11	10, 11	9, 11	10, 10	10, 15	16, 18	15, 15	23, 23	15, 16
BSR 00555	Wasab	Anopheles koliensis	Single	X, Y	15, 18	17, 17	11, 12	15, 16	8, 8	12, 14	11, 13	13, 15	19, 24	11, 12	12, 12	6, 8	17, 17	29, 29	11, 11	10, 11	9, 11	10, 10	10, 15	16, 18	1, 15	23, 23	15, 16
BSR 00558	Wasab	Anopheles koliensis	Single	X, Y	15, 18	17, 17	11, 12	15, 16	8, 8	12, 14	11, 13	13, 15	19, 24	11, 12	12, 12	6, 8	17, 17	29, 29	11, 11	10, 11	9, 11	10, 10	10, 15	16, 18	15, 15	23, 23	15, 16
BSR 00560	Wasab	Anopheles koliensis	Single	X, Y	16, 18	17, 17	10, 11	16, 16	8, 8	14, 19	11, 13	13, 14	19, 24	11, 12	12, 12	8, 8	17, 18	29, 37.2	11, 11	10, 11	8, 11	10, 10	10, 15	16, 18	13, 15	23, 26	15, 16
BSR 00563	Wasab	Anopheles koliensis	Single	X, Y	15, 18	17, 17	11, 12	15, 16	8, 8	12, 14	11, 13	13, 15	19, 24	11, 12	12, 12	6, 8	17, 17	29, 29	11, 11	10, 11	9, 11	10, 10	10, 15	16, 18	15, 15	23, 23	15, 16
BSR 00567	Wasab	Anopheles koliensis	Single	X, Y	15, 18	17, 17	11, 12	15, 16	8, 8	12, 14	11, 13	13, 15	19, 24	11, 12	12, 12	6, 8	17, 17	29, 29	11, 11	10, 11	9, 11	10, 10	10, 15	16, 18	15, 15	23, 23	15, 16
BSR 00568	Wasab	Anopheles koliensis	Single	X, Y	15, 18	17, 17	11, 12	15, 16	8, 8	12, 14	11, 13	13, 15	19, 24	11, 12	12, 12	6, 8	17, 17	29, 29	11, 11	10, 11	9, 11	10, 10	10, 15	16, 18	15, 15	23, 23	15, 16
BSR 00569	Wasab	Anopheles koliensis	Single	X, Y	18, 18	13, 17	10, 12	13, 13	8, 8	12, 14	11, 12	15, 16	19, 19	10, 12	11, 11	6, 8	16, 19	30, 37.2	8, 11	10, 12	11, 11	10, 10	13, 14	18, 19	14.2, 15	23, 25	15, 15
BSR 00571	Wasab	Anopheles koliensis	Single	X, Y	15, 18	17, 17	11, 12	15, 16	8, 8	12, 14	11, 13	13, 15	19, 24	11, 12	12, 12	6, 8	17, 17	29, 29	11, 11	10, 11	9, 11	10, 10	10, 15	16, 18	15, 15	23, 23	15, 16
BSR 00573	Wasab	Anopheles koliensis	Single	X, Y	15, 18	17, 17	11, 12	15, 16	8, 8	12, 14	11, 13	13, 15	19, 24	11, 12	12, 12	6, 8	17, 17	29, 29	11, 11	10, 11	9, 11	10, 10	10, 15	16, 18	15, 15	23, 23	15, 16
BSR 00580	Wasab	Anopheles koliensis	Single	X, Y	15, 18	17, 17	11, 12	15, 16	8, 8	12, 14	11, 13	13, 15	19, 24	11, 12	12, 12	6, 8	17, 17	29, 29	11, 11	10, 11	9, 11	0, 0	10, 15	16, 18	15, 15	23, 23	15, 16
BSR 00603	Wasab	Anopheles koliensis	Single	X, Y	15, 17	16, 17	11, 12	14, 16	11, 12	17, 17	9, 13	15, 19	23, 23	12, 12	11, 11	8, 8	17, 17	29, 29	8, 11	10, 12	0, 0	0, 0	12, 15	17, 18	14, 15.2	0, 0	0, 0
BSR 00605	Wasab	Anopheles koliensis	Single	X, Y	15, 16	14, 16	10, 11	13, 16	8, 12	14, 14	12, 13	14, 15	18, 19	12, 12	13, 14	6, 8	17, 18	28, 33.2	8, 11	12, 13	8, 9	10, 10	13, 14	18, 19	15, 16.2	24, 26	15, 17
BSR 00608	Wasab	Anopheles koliensis	Single	X, Y	15, 18	11, 14	10, 11	14, 16	8, 14	11, 14	10, 11	14, 15	18, 24	11, 12	11, 16	6, 8	17, 18	29, 32	8, 11	10, 11	8, 9	10, 10	12, 14	18, 18	14, 14	23, 24	13, 13
BSR 00609	Wasab	Anopheles koliensis	Single	X, Y	15, 18	11, 14	10, 11	14, 16	8, 14	11, 14	10, 11	14, 15	18, 24	11, 12	11, 16	6, 8	17, 18	29, 32	11, 11	10, 11	8, 9	10, 10	12, 12	18, 18	14, 14	23, 24	13, 16
BSR 00611	Wasab	Anopheles koliensis	Single	X, Y	15, 18	11, 14	10, 11	14, 16	8, 14	11, 14	10, 11	14, 15	18, 24	11, 12	11, 16	6, 8	17, 18	29, 32	8, 11	10, 11	8, 9	10, 10	12, 14	18, 18	14, 14	23, 24	13, 16
BSR 00656	Wasab	Anopheles koliensis	Single	X, Y	16, 18	16, 17	11, 12	13, 15	8, 12	12, 14	11, 12	15, 16	18, 19	10, 12	11, 12	6, 8	16, 17	31, 37.2	8, 8	11, 12	9, 11	10, 10	10, 10	18, 18	13, 14.2	24, 25	15, 15
BSR 00658	Wasab	Anopheles koliensis	Single	X, Y	16, 18	16, 17	10, 11, 12	13, 15	8, 12	12, 14	11, 12	15, 16	18, 19	10, 12	11, 12	6, 8	15, 16, 17	31, 37.2	0, 0	11, 12	9, 11	10, 10	10, 10	18, 18	13, 14.2	24, 25	15, 15
BSR 00659	Wasab	Anopheles koliensis	Single	X, X	16, 18	13, 15	10, 10	13, 16	8, 11	14, 16	11, 11	16, 22	19, 23	12, 12	11, 11	8, 8	15, 19	28, 30	11, 11	10, 12	8, 11	0, 0	0, 0	19, 19	14, 15	20, 23	15, 15
BSR 00667	Wasab	Anopheles koliensis	Single	X, X	16, 18	13, 15	10, 10	13, 16	11, 11	16, 16	11, 11	16, 22	19, 23	9, 12	0, 0	8, 8	15, 19	28, 30	8, 11	10, 10	8, 11	0, 0	0, 0	19, 19	14, 15	20, 23	15, 15
BSR 00669	Wasab	Anopheles koliensis	Single	X, Y	15, 18	17, 17	10, 11, 12	15, 16	8, 8	12, 14	11, 13	13, 15	19, 24	11, 12	11, 12	6, 8	17, 19	28, 29	11, 11	10, 11	9, 11	10, 10	10, 14, 15	16, 18, 19	14, 15	20, 23	15, 16
BSR 00670	Wasab	Anopheles koliensis	Single	X, X	16, 18	13, 15	10, 10	13, 16	8, 11	14, 16	11, 11	16, 22	19, 23	9, 12	11, 11	8, 8	15, 19	28, 30	11, 11	10, 12	8, 11	0, 0	0, 0	19, 19	14, 15	20, 23	15, 15
BSR 00671	Wasab	Anopheles koliensis	Single	X, X	16, 18	13, 15	10, 10	13, 16	8, 11	14, 16	11, 11	16, 22	19, 23	9, 12	11, 11	8, 8	15, 19	28, 30	8, 11	10, 12	8, 11	0, 0	14, 14	18, 19	14, 15	20, 23	15, 15
BSR 00672	Wasab	Anopheles koliensis	Single	X, X	16, 18	13, 15	10, 10	13, 16	8, 11	14, 16	11, 11	16, 22	19, 23	9, 12	11, 11	8, 8	15, 19	28, 30	8, 11	10, 12	8, 11	0, 0	14, 14	18, 19	14, 15	20, 23	15, 15
BSR 00673	Wasab	Anopheles koliensis	Single	X, X	16, 18	13, 15	10, 10	13, 16	8, 11	14, 16	11, 11	16, 22	19, 23	9, 12	11, 11	8, 8	15, 19	28, 30	8, 11	10, 12	8, 11	0, 0	14, 14	19, 19	14, 16	20, 23	15, 15
BSR 00681	Wasab	Anopheles koliensis	Single	X, Y	16, 17	15, 17	11, 12	13, 15	12, 12	12, 14	9, 12	13, 16	18, 19	10, 11	11, 12	8, 10	17, 18	29, 31.2	8, 12	11, 12	8, 9	10, 10	10, 13	18, 18	13, 15	24, 24	15, 15
BSR 00683	Wasab	Anopheles koliensis	Single	X, Y	16, 17	15, 17	11, 12	13, 15	12, 12	12, 14	9, 12	13, 16	18, 19	10, 11	11, 12	8, 10	17, 18	29, 31.2	12, 12	11, 12	8, 9	10, 10	10, 13	18, 18	13, 15	24, 24	15, 15
BSR 00686	Wasab	Anopheles koliensis	Single	X, Y	16, 17	15, 17	11, 12	13, 15	12, 12	12, 14	9, 12	13, 16	18, 19	10, 11	11, 12	8, 10	17, 18	29, 31.2	8, 12	11, 12	8, 9	10, 10	10, 13	18, 18	13, 15	24, 24	15, 15
BSR 00695	Wasab	Anopheles koliensis	Single	X, Y	17, 18	11, 16	11, 11	13, 15	12, 12	12, 14	11, 11	15, 16	18, 19	10, 11	12, 13	8, 10	17, 18	29, 36.1	0, 0	11, 13	8, 9	10, 10	10, 13	18, 21	13, 15	24, 24	15, 15
BSR 00696	Wasab	Anopheles koliensis	Single	X, Y	17, 18	11, 16	11, 11	13, 15	12, 12	12, 14	11, 11	15, 15	18, 19	10, 11	12, 13	0, 0	17, 18	29, 29	0, 0	11, 13	8, 9	10, 10	10, 10	18, 21	13, 15	24, 24	15, 15
BSR 00700	Wasab	Anopheles koliensis	Single	X, X	17, 18	11, 16	11, 11	15, 15	12, 12	12, 14	0, 0	15, 15	18, 19	10, 11	12, 13	0, 0	17, 18	29, 37.2	0, 0	11, 13	9, 9	10, 10	10, 10	21, 21	14, 15	24, 24	0, 0
BSR 00704	Wasab	Anopheles koliensis	Single	X, Y	17, 18	11, 16	11, 11	13, 15	12, 12	12, 14	11, 11	15, 16	18, 19	10, 11	12, 13	0, 0	17, 18	29, 37.2	0, 0	11, 13	8, 8	10, 10	10, 10	18, 21	13, 15	24, 24	15, 15
BSR 00710	Wasab	Anopheles koliensis	Single	X, X	17, 17	11, 15	11, 12	14, 16	11, 12	12, 17	0, 0	13, 19	18, 23	11, 11	9, 11	0, 0	16, 17	29, 29	0, 0	10, 12	11, 11	10, 10	0, 0	18, 18	13, 14	24, 26	15, 15
BSR 00711	Wasab	Anopheles koliensis	Single	X, Y	15, 17	12, 15	10, 10	14, 16	12, 12	13, 15	11, 12	13, 15	22, 24	11, 12	7, 11	8, 8	18, 19	29, 31	0, 0	10, 10	8, 11	10, 10	11, 16	17, 20	14, 14	23, 24	14, 15
BSR 00714	Wasab	Anopheles koliensis	Single	X, Y	15, 17	12, 15	10, 10	14, 16	12, 12	13, 15	11, 12	13, 15	22, 24	11, 12	7, 11	8, 8	18, 19	29, 31	0, 0	10, 10	8, 11	10, 10	11, 16	17, 17	14, 14	23, 24	14, 15
BSR 00720	Wasab	Anopheles koliensis	Single	X, Y	15, 17	11, 15	10, 11	15, 16	13, 14	0, 0	9, 14	15, 15	22, 23	11, 12	8, 15	7, 8	18, 18	29, 30	7, 7	10, 10	9, 10	0, 0	16, 16	17, 20	13, 14	25, 25	0, 0
BSR 00724	Wasab	Anopheles koliensis	Single	X, Y	17, 17	16, 17	11, 12	14, 16	11, 12	12, 17	9, 13	15, 19	22, 23	11, 12	11, 11	8, 8	17, 18	29, 29	11, 12	10, 12	11, 11	10, 10	12, 15	17, 18	14, 15.2	24, 26	13, 15
BSR 00726	Wasab	Anopheles koliensis	Single	X, Y	15, 16	15, 16	10, 11	14, 15	8, 12	0, 0	11, 13	13, 14	22, 22	11, 12	7, 11	8, 9.3	17, 18	29, 29	12, 12	10, 11	11, 11	10, 10	16, 17	17, 17	14, 16.1	20, 23	18, 18
BSR 00732	Wasab	Anopheles koliensis	Single	X, Y	15, 17	12, 15	10, 10	14, 16	12, 12	0, 0	11, 12	13, 15	22, 24	11, 12	7, 7	8, 8	18, 19	29, 30,31	8, 12	10, 10	11, 11	10, 10	11, 16	17, 20	14, 14	23, 24	14, 14
BSR 00747	Wasab	Anopheles koliensis	Single	X, Y	15, 17	15, 18.3	12, 12	15, 16	11, 12	14, 15	10, 11	14, 15	22, 23	10, 10	11, 11	8, 8	17, 18	28, 30	12, 13	10, 12	11, 11	10, 10	13, 13	18, 18	14, 15	23, 25	15, 16
BSR 00751	Wasab	Anopheles koliensis	Single	X, Y	15, 17	15, 18.3	12, 12	15, 16	11, 11	0, 0	0, 0	14, 15	22, 23	10, 10	11, 11	8, 8	17, 18	28, 30	12, 13	10, 12	11, 11	0, 0	13, 13	18, 18	14, 15	23, 25	0, 0
BSR 00753	Wasab	Anopheles koliensis	Single	X, Y	15, 17	15, 18.3	12, 12	15, 16	11, 12	14, 14	10, 11	14, 15	22, 23	10, 10	11, 11	8, 8	17, 18	28, 30	12, 13	10, 12	11, 11	10, 10	0, 0	18, 18	14, 15	25, 25	15, 16
BSR 00760	Wasab	Anopheles koliensis	Single	X, Y	15, 18	17, 17	11, 12	15, 16	8, 8	12, 14	11, 13	13, 15	19, 24	11, 12	12, 12	6, 8	17, 17	29, 29	11, 11	10, 11	9, 11	10, 10	10, 15	16, 18	15, 15	23, 23	15, 16
BSR 00762	Wasab	Anopheles koliensis	Single	X, Y	15, 18	17, 17	11, 12	15, 16	8, 8	12, 14	11, 13	13, 15	19, 24	11, 12	12, 12	6, 8	17, 17	29, 29	11, 11	10, 11	9, 11	10, 10	10, 15	16, 18	15, 15	23, 23	15, 16
BSR 00764	Wasab	Anopheles koliensis	Single	X, Y	15, 18	17, 17	11, 12	15, 16	8, 8	12, 14	11, 13	13, 15	19, 24	11, 12	12, 12	6, 8	17, 17	29, 29	11, 11	10, 11	9, 11	10, 10	10, 15	16, 18	15, 15	23, 23	15, 16
BSR 00765	Wasab	Anopheles koliensis	Single	X, Y	15, 18	17, 17	11, 12	15, 16	8, 8	12, 14	11, 13	13, 15	19, 24	11, 12	12, 12	6, 8	17, 17	29, 29	11, 11	10, 11	9, 11	10, 10	10, 15	16, 18	15, 15	23, 23	15, 16
BSR 00766	Wasab	Anopheles koliensis	Single	X, Y	15, 18	17, 17	11, 12	15, 16	8, 8	12, 14	11, 13	13, 15	19, 24	11, 12	12, 12	6, 8	17, 17	29, 29	11, 11	10, 11	9, 11	10, 10	10, 15	16, 18	15, 15	23, 23	15, 16
BSR 00770	Wasab	Anopheles koliensis	Single	X, Y	15, 18	17, 17	11, 12	15, 16	8, 8	12, 14	11, 13	13, 15	19, 24	11, 12	12, 12	6, 8	17, 17	29, 29	11, 11	10, 11	9, 11	10, 10	10, 15	16, 18	15, 15	23, 23	15, 16
BSR 00771	Wasab	Anopheles koliensis	Single	X, Y	15, 18	17, 17	11, 12	15, 16	8, 8	12, 14	11, 13	13, 15	19, 24	11, 12	12, 12	6, 8	17, 17	29, 29	11, 11	10, 11	9, 11	10, 10	10, 15	16, 18	15, 15	23, 23	15, 16
BSR 00772	Wasab	Anopheles koliensis	Single	X, Y	15, 18	17, 17	11, 12	15, 16	8, 8	12, 14	11, 13	13, 15	19, 24	11, 12	12, 12	6, 8	17, 17	29, 29	11, 11	10, 11	9, 11	10, 10	10, 15	16, 18	15, 15	23, 23	15, 16
BSR 00773	Wasab	Anopheles koliensis	Single	X, Y	15, 18	17, 17	11, 12	15, 16	8, 8	12, 14	11, 13	13, 15	19, 24	11, 12	12, 12	6, 8	17, 17	29, 29	11, 11	10, 11	9, 11	10, 10	10, 15	16, 18	15, 15	23, 23	15, 16
BSR 00777	Wasab	Anopheles koliensis	Single	X, Y	15, 18	17, 17	11, 12	15, 16	8, 8	12, 14	11, 13	13, 15	19, 24	11, 12	12, 12	6, 8	17, 17	29, 29	11, 11	10, 11	9, 11	10, 10	10, 15	16, 18	15, 15	23, 23	15, 16
BSR 00778	Wasab	Anopheles koliensis	Single	X, Y	15, 18	17, 17	11, 12	15, 16	8, 8	12, 14	11, 13	13, 15	19, 24	11, 12	12, 12	6, 8	17, 17	29, 29	11, 11	10, 11	9, 11	10, 10	10, 15	16, 18	15, 15	23, 23	15, 16
BSR 00779	Wasab	Anopheles koliensis	Single	X, Y	15, 18	17, 17	11, 12	15, 16	8, 8	12, 14	11, 13	13, 15	19, 24	11, 12	12, 12	6, 8	17, 17	29, 29	11, 11	10, 11	9, 11	10, 10	10, 15	16, 18	15, 15	23, 23	15, 16
BSR 00780	Wasab	Anopheles koliensis	Single	X, Y	15, 18	17, 17	11, 12	15, 16	8, 8	12, 14	11, 13	13, 15	19, 24	11, 12	12, 12	6, 8	17, 17	29, 29	11, 11	10, 11	9, 11	10, 10	10, 15	16, 18	15, 15	23, 23	0, 0
BSR 00781	Wasab	Anopheles koliensis	Single	X, Y	15, 18	17, 17	11, 12	15, 16	8, 8	12, 14	11, 13	13, 15	19, 24	11, 12	12, 12	6, 8	17, 17	29, 29	11, 11	10, 11	9, 11	10, 10	10, 15	16, 18	15, 15	23, 23	15, 16
BSR 00782	Wasab	Anopheles koliensis	Single	X, Y	15, 18	17, 17	11, 12	15, 16	8, 8	14, 14	11, 13	13, 15	19, 24	11, 12	12, 12	6, 8	17, 17	29, 29	11, 11	10, 10	9, 9	10, 10	10, 15	16, 18	15, 15	23, 23	15, 15
BSR 00786	Wasab	Anopheles koliensis	Single	X, Y	15, 18	17, 17	11, 12	15, 16	8, 8	12, 14	11, 13	13, 15	19, 24	11, 12	12, 12	6, 8	17, 17	29, 29	11, 11	10, 11	9, 11	0, 0	10, 15	16, 18	15, 15	23, 23	15, 16
BSR 00788	Wasab	Anopheles koliensis	Single	X, Y	15, 18	17, 17	11, 12	15, 16	8, 8	0, 0	11, 13	13, 15	19, 24	11, 12	12, 12	6, 8	17, 17	29, 29	11, 11	10, 11	9, 11	10, 10	10, 15	16, 18	15, 15	23, 23	0, 0
BSR 00796	Wasab	Anopheles koliensis	Single	X, Y	18, 19	11, 17	10, 12	15, 17	12, 12	15, 17	12, 13	13, 13	19, 24	9, 12	12, 16	6, 6	17, 18	29, 32	8, 11	12, 13	11, 11	10, 10	13, 14	19, 19	13, 15.2	20, 21.2	15, 16
BSR 00798	Wasab	Anopheles koliensis	Single	X, Y	16, 17	15, 16	11, 12	13, 13	12, 14	14, 14	9, 11	16, 21	19, 19	10, 10	13, 13	6, 10	16, 17	31.2, 37.2	8, 12	12, 13	8, 8	10, 10	10, 10	18, 18.3	14.2, 15	24, 24	15, 15
BSR 00799	Wasab	Anopheles koliensis	Single	X, Y	16, 17	15, 16	11, 12	13, 13	12, 14	14, 14	9, 11	16, 21	19, 19	10, 12	11, 11	6, 10	16, 17	31.2, 37.2	8, 12	12, 13	8, 11	10, 10	10, 10	18, 18	14.2, 15	24, 24	15, 15
BSR 00800	Wasab	Anopheles koliensis	Single	X, Y	17, 18	11, 16	11, 11	12, 15	12, 12	12, 14	11, 11	15, 16	18, 19	10, 11	12, 13	8, 10	17, 18	29, 29	12, 12	11, 13	8, 8	10, 10	10, 13	18, 21	8, 13	24, 24	15, 15
BSR 00803	Wasab	Anopheles koliensis	Single	X, Y	17, 18	11, 16	11, 11	13, 15	12, 12	12, 14	11, 11	15, 16	18, 19	10, 11	12, 13	8, 10	17, 18	29, 37.2	12, 12	11, 13	8, 9	10, 10	10, 13	18, 21	13, 15	24, 24	0, 0
BSR 00805	Wasab	Anopheles koliensis	Single	X, Y	16, 17	15, 16	11, 12	13, 13	12, 14	0, 0	9, 11	16, 21	19, 19	10, 10	13, 13	6, 10	16, 17	31.2, 37.2	8, 12	12, 13	8, 11	10, 10	10, 10	18, 18	14.2, 14.2	24, 24	15, 15
BSR 00811	Wasab	Anopheles koliensis	Single	X, Y	16, 17	15, 16	11, 12	13, 13	12, 14	14, 14	9, 11	16, 21	19, 19	10, 10	11, 13	6, 10	16, 17	31.2, 37.2	8, 12	12, 13	8, 11	10, 10	10, 10	18, 18	14.2, 15	24, 24	15, 15
BSR 00812	Wasab	Anopheles koliensis	Single	X, Y	16, 17	15, 16	11, 12	13, 13	12, 14	14, 14	9, 11	16, 21	19, 19	10, 10	11, 13	6, 10	16, 17	31.2, 37.2	8, 11	12, 13	8, 11	10, 10	10, 10	18, 18	14.2, 15	24, 24.2	15, 15
BSR 00813	Wasab	Anopheles koliensis	Single	X, Y	16, 17	15, 16	11, 12	13, 13	14, 14	14, 14	9, 11	16, 21	19, 19	10, 10	11, 13	6, 10	16, 17	31.2, 37.2	8, 12	12, 13	8, 11	10, 10	10, 10	18, 18	14.2, 15	24, 24	15, 15
BSR 00814	Wasab	Anopheles koliensis	Single	X, Y	16, 17	15, 16	11, 12	13, 13	12, 14	14, 14	9, 11	16, 21	19, 19	10, 10	13, 13	6, 10	16, 17	31.2, 37.2	8, 12	12, 13	8, 11	10, 10	10, 10	18, 18	15, 15	24, 24	15, 15
BSR 00816	Wasab	Anopheles koliensis	Single	X, Y	17, 18	11, 16	11, 11	15, 15	12, 12	12, 14	11, 11	15, 16	18, 19	10, 11	12, 13	8, 10	17, 18	29, 37.2	12, 12	11, 13	8, 9	10, 10	10, 13	18, 21	13, 15	24, 24	15, 15
BSR 00817	Wasab	Anopheles koliensis	Single	X, Y	17, 18	11, 16	11, 11	13, 13	0, 0	0, 0	11, 11	15, 16	18, 19	10, 10	0, 0	8, 10	17, 18	29, 37.2	12, 12	13, 13	8, 8	0, 0	10, 10	18, 21	13, 15	24, 24	15, 15
BSR 00821	Wasab	Anopheles koliensis	Single	X, Y	16, 17	11, 15	11, 12	13, 13	0, 0	12, 12	11, 11	15, 16	19, 19	10, 11	11, 11	6, 8	16, 16	29, 37.2	8, 8	11, 13	11, 11	10, 10	10, 13	18, 18	14.2, 15	24, 24	15, 15
BSR 00835	Wasab	Anopheles koliensis	Single	X, Y	15, 18	15, 16	11, 12	14, 17	8, 11	14, 15	12, 13	13, 13	24, 25	12, 13	11, 12	6, 8	16, 18	28, 32	11, 12	10, 11	9, 11	10, 10	14, 15	21, 22	13, 13	24, 25	15, 15
BSR 00845	Wasab	Anopheles koliensis	Single	X, Y	17, 17	16, 17	11, 12	14, 16	11, 12	12, 17	9, 13	15, 19	23, 23	11, 12	11, 11	8, 8	17, 17	29, 29	8, 11	10, 12	11, 11	10, 10	12, 15	17, 18	14, 15.2	24, 26	13, 15
BSR 00847	Wasab	Anopheles koliensis	Single	X, Y	15, 16	15, 16	10, 11	14, 14	0, 0	0, 0	11, 13	13, 14	22, 24	11, 12	0, 0	8, 9.3	17, 18	29, 29	12, 12	10, 11	11, 11	10, 10	14, 16	17, 19	14, 14	20, 23	0, 0
BSR 00856	Wasab	Anopheles koliensis	Single	X, Y	17, 17	16, 17	11, 12	14, 16	12, 12	0, 0	9, 13	15, 19	23, 23	11, 12	11, 11	8, 8	17, 17	29, 29	8, 11	10, 10	11, 11	10, 10	12, 15	17, 18	14, 14	24, 26	0, 0
BSR 00857	Wasab	Anopheles koliensis	Single	X, Y	17, 17	16, 17	11, 12	14, 16	11, 11	0, 0	9, 13	15, 19	22, 23	11, 11	0, 0	8, 8	17, 17	29, 29	8, 11	10, 12	11, 11	10, 10	12, 15	17, 18	14, 15.2	24, 26	13, 13
BSR 00867	Wasab	Anopheles koliensis	Single	X, Y	15, 18	11, 14	10, 11	14, 16	8, 14	11, 11	10, 11	14, 15	18, 24	11, 12	11, 16	6, 8	17, 18	29, 32	8, 11	10, 11	8, 9	10, 10	12, 14	18, 18	14, 14	23, 24	13, 16
BSR 00869	Wasab	Anopheles koliensis	Single	X, Y	16, 17,18	15, 17	10, 12	16, 17	11, 11	0, 0	10, 14	13, 16	24, 24	10, 12	10, 10	6, 8	16, 17	28, 30	8, 8	11, 11	8, 11	11, 11	11, 15	18, 19	14, 15.2	24, 26	15, 16
BSR 00870	Wasab	Anopheles koliensis	Single	X, Y	15, 18	11, 14	10, 11	14, 16	8, 14	11, 14	10, 11	14, 15	18, 24	11, 12	11, 16	6, 8	17, 18	29, 32	8, 11	10, 11	8, 9	10, 10	12, 14	18, 18	14, 14	23, 24	13, 13
BSR 00876	Wasab	Anopheles koliensis	Single	X, Y	15, 18	11, 14	10, 11	14, 16	8, 14	11, 14	10, 11	14, 15	18, 24	11, 11	11, 16	6, 8	17, 18	29, 32	8, 11	10, 11	8, 9	10, 10	12, 14	18, 18	14, 14	23, 24	13, 16
BSR 00881	Wasab	Anopheles koliensis	Single	X, Y	17, 18	15, 17	10, 12	16, 17	11, 11	17, 17	10, 14	13, 16	24, 24	10, 12	10, 11	6, 8	16, 17	28, 30	8, 8	11, 11	8, 11	11, 11	11, 15	18, 19	14, 15.2	24, 26	15, 16
BSR 00900	Wasab	Anopheles koliensis	Single	X, Y	17, 17	17, 18	10, 12	15, 16	11, 12	14, 14	10, 11	13, 14	19, 22	10, 10	8, 9	8, 9	17, 18	30, 30	8, 11	10, 12	11, 11	10, 10	10, 13	18, 19	14, 15.2	20, 25	16, 17
BSR 00904	Wasab	Anopheles koliensis	Single	X, Y	17, 17	17, 18	10, 12	15, 16	7, 11	14, 14	9, 10,11	13, 14	19, 19	10, 10	9, 9	8, 9	17, 18	30, 30	8, 11	10, 12	11, 11	10, 10	10, 13	18, 19	14, 15.2	20, 24.2,25	0, 0
BSR 00908	Wasab	Anopheles koliensis	Single	X, Y	17, 17	17, 18	10, 12	15, 16	11, 12	14, 14	10, 11	13, 14	19, 22	10, 10	8, 8	8, 9	17, 18	30, 30	8, 11	10, 12	11, 11	0, 0	10, 13	18, 19	14, 15.2	20, 25	16, 17
BSR 00909	Wasab	Anopheles koliensis	Single	X, Y	17, 17	17, 18	10, 10	15, 16	11, 12	14, 14	10, 11	13, 14	19, 19	10, 10	9, 9	8, 9	17, 18	30, 30	8, 11	10, 12	11, 11	0, 0	10, 13	18, 19	14, 15.2	20, 25	16, 16
BSR 00912	Wasab	Anopheles koliensis	Single	X, Y	15, 18	17, 17	11, 12	15, 16	8, 8	12, 14	11, 13	13, 15	19, 24	11, 12	12, 12	6, 8	17, 17	29, 29	11, 11	10, 11	8, 11	10, 10	10, 15	16, 18	15, 15	23, 23	15, 16
BSR 00913	Wasab	Anopheles koliensis	Single	X, Y	15, 18	17, 17	11, 12	15, 16	8, 8	12, 12	11, 13	13, 15	19, 24	11, 12	12, 12	6, 8	17, 17	29, 29	11, 11	10, 11	9, 11	10, 10	10, 15	16, 18	15, 15	23, 23	15, 16
BSR 00914	Wasab	Anopheles koliensis	Single	X, Y	15, 18	17, 17	11, 12	15, 16	8, 8	12, 14	11, 13	13, 15	19, 24	11, 12	12, 12	6, 8	17, 17	29, 29	11, 11	10, 11	9, 11	10, 10	10, 15	16, 18	15, 15	23, 23	15, 16
BSR 00915	Wasab	Anopheles koliensis	Single	X, Y	15, 18	16, 17	11, 12	15, 16	8, 8	12, 14	11, 13	13, 15	19, 24	11, 12	12, 12	6, 8	17, 17	29, 29	11, 11	10, 11	9, 11	10, 10	10, 15	16, 18	15, 15	23, 23	15, 16
BSR 00916	Wasab	Anopheles koliensis	Single	X, Y	15, 18	17, 17	11, 12	15, 16	8, 8	0, 0	11, 13	13, 15	19, 24	11, 12	12, 12	6, 8	17, 17	29, 29	11, 11	10, 11	9, 11	10, 10	10, 15	16, 18	15, 15	23, 23	15, 16
BSR 00917	Wasab	Anopheles koliensis	Single	X, Y	15, 18	17, 17	11, 12	15, 16	8, 8	12, 14	11, 13	13, 15	19, 24	11, 12	12, 12	6, 8	17, 17	29, 29	11, 11	10, 11	9, 9	10, 10	10, 15	16, 18	15, 15	23, 23	0, 0
BSR 00931	Wasab	Anopheles koliensis	Single	X, X	16, 18	13, 15	10, 10	0, 0	8, 11	16, 16	11, 11	16, 22	19, 19	12, 12	11, 11	8, 8	19, 19	28, 30	8, 11	10, 12	11, 11	0, 0	14, 14	19, 19	0, 0	23, 24	0, 0
BSR 00932	Wasab	Anopheles koliensis	Single	X, Y	16, 18	16, 17	11, 12	13, 15	8, 12	12, 14	11, 12	15, 16	18, 19	10, 12	11, 12	6, 8	16, 17	31, 37.2	8, 8	11, 12	9, 11	10, 10	10, 13	18, 18	13, 14.2	24, 25	15, 15
BSR 00939	Wasab	Anopheles koliensis	Single	X, Y	16, 18	16, 17	11, 12	13, 15	8, 12	12, 14	11, 12	15, 16	18, 19	10, 12	11, 12	6, 8	16, 17	31, 37.2	8, 8	11, 12	9, 11	10, 10	10, 13	18, 18	13, 14.2	24, 25	15, 15
BSR 00961	Wasab	Anopheles koliensis	Single	X, Y	17, 18,19	11, 17	10, 12	13, 15,17	12, 12	17, 17	12, 13	13, 13	19, 24	9, 12	0, 0	6, 6	17, 18	29, 32	8, 8	12, 13	8, 11	10, 10	6, 13,14	18, 19	13, 15.2	20, 21.2	16, 16
BSR 01001	Wasab	Anopheles koliensis	Single	X, X	16, 17	14, 17	10, 13	15, 16	8, 11	16, 18	11, 13	15, 17	19, 23	11, 11	11, 12	8, 9	16, 18	30, 33.2	11, 12	10, 12	9, 11	0, 0	15, 16	21, 23	14.2, 15.2	24, 26	15, 15
BSR 01003	Wasab	Anopheles koliensis	Single	X, X	15, 17	12, 14	10, 10	14, 16	8, 12	15, 15	10, 12	14, 15	19, 24	12, 12	11, 11	6, 8	17, 19	29, 31	8, 13	10, 12	8, 11	0, 0	11, 12	20, 21	14, 14	19, 24	14, 17
BSR 01007	Wasab	Anopheles koliensis	Single	X, Y	15, 17	15, 17	10, 11	16, 16	11, 14	10, 12	9, 12	13, 19	18, 23	11, 12	11, 11	8, 8	16, 17	29, 29	8, 11	11, 12	9, 11	10, 10	12, 12	17, 18	13, 14	22, 26	13, 15
BSR 01020	Wasab	Anopheles koliensis	Single	X, Y	17, 18	15, 17	10, 12	16, 17	11, 11	17, 17	10, 14	13, 16	24, 24	10, 12	10, 11	6, 8	16, 17	28, 30	8, 8	11, 11	8, 11	11, 11	11, 15	18, 19	14, 15.2	24, 26	15, 16
BSR 01027	Wasab	Anopheles koliensis	Single	X, X	16, 17	15, 16	11, 12	13, 13	8, 12	11, 14	9, 13	13, 15	18, 19	10, 12	9, 13	8, 8	18, 19	33.2, 34.2	8, 11	11, 12	9, 9	0, 0	13, 16	19, 19	12, 16.2	25, 26	15, 15
BSR 01029	Wasab	Anopheles koliensis	Single	X, Y	16, 18	13, 16	12, 13	13, 16	8, 12	11, 17	10, 13	15, 22	18, 19	10, 12	13, 14	8, 8	17, 18	28, 33.2	8, 8	12, 13	8, 9	10, 10	11, 13	18, 19	14, 16.2	24, 26	15, 17
BSR 01032	Wasab	Anopheles koliensis	Single	X, Y	17, 18	13, 17	10, 12	13, 13	8, 8	12, 12	11, 12	15, 16	19, 19	10, 12	11, 11.1	6, 8	16, 19	30, 37.2	8, 11	10, 12	0, 0	10, 10	13, 14	18, 19	14.2, 15	23, 25	15, 15
BSR 01035	Wasab	Anopheles koliensis	Single	X, Y	16, 18	16, 17	11, 12	13, 15	11, 12	10, 12	18, 19	15, 16	11, 11	8, 8	14, 14	10, 10	9, 11	11, 11	8, 8	31, 37.2	16, 17	6, 8	10, 13	18, 18	13, 14.2	24, 25	15, 15
BSR 01036	Wasab	Anopheles koliensis	Single	X, Y	16, 18	16, 17	11, 12	13, 15	8, 12	12, 14	11, 12	15, 16	18, 19	10, 12	11, 12	6, 8	16, 17	31, 37.2	8, 8	11, 12	9, 11	10, 10	10, 13	18, 18	13, 14.2	24, 25	15, 15
BSR 01037	Wasab	Anopheles koliensis	Single	X, Y	16, 18	16, 17	11, 12	13, 15	8, 12	12, 14	11, 12	15, 16	18, 19	10, 12	11, 12	6, 8	16, 17	31, 37.2	8, 8	11, 12	9, 11	10, 10	10, 13	18, 18	13, 14.2	24, 25	15, 15
BSR 01055	Wasab	Anopheles koliensis	Single	X, Y	17, 18	11, 16	11, 11	13, 15	12, 12	12, 14	11, 11	15, 16	17, 17	10, 11	12, 13	8, 10	17, 18	29, 37.2	12, 12	11, 13	0, 0	10, 10	10, 13	18, 21	11, 13	24, 24	15, 15
BSR 01061	Wasab	Anopheles koliensis	Single	X, Y	17, 18	11, 16	11, 11	13, 15	12, 12	12, 14	11, 11	15, 16	18, 19	10, 11	12, 13	8, 10	17, 18	29, 37.2	11, 12	11, 11	8, 9	10, 10	10, 13	18, 21	13, 15	24, 24	15, 15
BSR 01065	Wasab	Anopheles koliensis	Single	X, Y	17, 18	11, 16	10, 11	13, 15	12, 12	12, 14	11, 11	15, 16	16, 18	10, 11	12, 13	8, 10	17, 18	29, 37.2	12, 12	11, 13	8, 8	10, 10	10, 13	18, 21	13, 19	24, 24	15, 15
BSR 01066	Wasab	Anopheles koliensis	Single	X, X	15, 17	12, 14	10, 10	14, 16	8, 12	15, 15	10, 12	14, 15	19, 24	12, 12	11, 11	6, 8	17, 19	29, 31	8, 13	10, 12	8, 11	0, 0	11, 12	20, 21	14, 14	19, 24	14, 17
BSR 01067	Wasab	Anopheles koliensis	Single	X, Y	15, 17	12, 15	10, 10	14, 16	12, 12	13, 15	11, 12	13, 15	22, 24	11, 12	7, 11	8, 8	18, 19	29, 31	8, 12	10, 10	8, 11	10, 10	11, 16	17, 20	14, 14	23, 24	14, 15
BSR 01069	Wasab	Anopheles koliensis	Single	X, Y	15, 17	12, 15	10, 10	14, 16	0, 0	13, 13	11, 12	13, 15	22, 24	11, 11	7, 11	8, 8	0, 0	29, 29	8, 12	10, 10	8, 11	10, 10	11, 11	17, 20	14, 14	24, 24	14, 15
BSR 01070	Wasab	Anopheles koliensis	Single	X, X	15, 17	12, 14	10, 10	14, 16	8, 12	15, 15	10, 12	14, 15	19, 24	12, 12	11, 11	6, 8	17, 19	29, 31	8, 12	10, 12	8, 11	0, 0	11, 12	20, 21	14, 14	19, 24	14, 14
BSR 01071	Wasab	Anopheles koliensis	Single	X, X	15, 17	12, 14	10, 10	14, 16	8, 12	15, 15	10, 12	14, 15	19, 24	12, 12	11, 11	6, 8	17, 19	29, 31	8, 13	10, 12	8, 11	0, 0	11, 12	19, 20	14, 14	19, 24	14, 17
BSR 01074	Wasab	Anopheles koliensis	Single	X, X	15, 17	12, 14	10, 10	14, 16	8, 12	15, 15	10, 12	14, 15	19, 24	12, 12	11, 11	6, 8	17, 19	29, 31	8, 13	10, 12	8, 11	0, 0	11, 12	20, 21	14, 14	19, 24	14, 17
BSR 01676	Wasab	Anopheles koliensis	Single	X, Y	15, 17	11, 17	10, 11	15, 16	8, 12	12, 12	11, 12	14, 15	19, 22	10, 11	12, 12	8, 8	15, 17	28, 29	12, 12	11, 11	8, 9	10, 10	13, 16	18, 18	14, 16	23, 24	15, 17
BSR 01677	Wasab	Anopheles koliensis	Single	X, Y	18, 18	13, 17	10, 12	13, 13	8, 8	0, 0	11, 12	15, 16	19, 19	10, 12	11, 11	6, 8	16, 19	30, 37.2	8, 11	10, 12	11, 11	10, 10	13, 14	18, 19	14.2, 15	23, 25	15, 15
BSR 01678	Wasab	Anopheles koliensis	Single	X, Y	15, 17	11, 17	10, 11	15, 16	8, 12	12, 12	11, 12	14, 15	19, 22	10, 11	12, 12	8, 8	15, 17	28, 29	12, 12	11, 11	8, 9	10, 10	13, 16	18, 18	14, 16	23, 24	15, 17
BSR 01679	Wasab	Anopheles koliensis	Single	X, Y	16, 17	15, 17	10, 10	16, 16	8, 14	14, 15	10, 11	13, 14	20, 24	11, 13	11, 12	9, 10	17, 18	29, 31	8, 10	11, 12	8, 11	10, 10	10, 10	16, 21	13, 16	26, 26	15, 15
BSR 01685	Wasab	Anopheles koliensis	Single	X, Y	15, 17	11, 17	10, 11	15, 16	8, 12	12, 12	11, 12	14, 15	19, 22	10, 11	12, 12	8, 8	15, 17	28, 29	12, 12	11, 11	8, 9	10, 10	13, 16	17, 18	14, 16	23, 24	15, 17
BSR 01752	Wasab	Anopheles koliensis	Single	X, Y	16, 17	15, 17	10, 10	16, 16	8, 14	14, 15	10, 11	13, 14	20, 24	11, 13	11, 12	9, 10	17, 18	29, 31	8, 10	11, 12	8, 11	10, 10	10, 10	16, 21	13, 16	26, 26	15, 15
BSR 01767	Wasab	Anopheles koliensis	Single	X, X	17, 18	17, 17	9, 10	16, 17	8, 11	10, 14	12, 13	13, 15	23, 24	12, 12	10, 16	6, 8	17, 18	29, 37.2	8, 10	11, 12	9, 11	0, 0	10, 15	16, 18	13, 15	23, 26	15, 15
BSR 01771	Wasab	Anopheles koliensis	Single	X, X	15, 18	11, 14	10, 11	14, 16	8, 14	11, 14	10, 11	14, 15	18, 24	11, 12	11, 16	6, 8	17, 18	29, 32	8, 11	10, 11	8, 9	10, 10	12, 14	17, 18	14, 14	23, 24	13, 16
BSR 01772	Wasab	Anopheles koliensis	Single	X, Y	15, 18	11, 14	10, 11	14, 16	8, 14	11, 14	10, 11	14, 15	18, 24	11, 12	11, 16	6, 8	17, 18	29, 32	8, 11	10, 11	8, 9	10, 10	12, 14	17, 18	13, 14	23, 24	13, 16
BSR 01776	Wasab	Anopheles koliensis	Single	X, X	16, 17	16, 17	10, 12	14, 15	8, 11	14, 20	9, 12	14, 20	19, 22	10, 11	11, 12	9.3, 10	18, 18	29, 31.2	8, 11	10, 12	10, 11	0, 0	10, 14	17, 17	14, 14.2	23, 24	11, 15
BSR 01785	Wasab	Anopheles koliensis	Single	X, X	16, 17	16, 17	10, 12	14, 15	8, 11	14, 20	9, 12	14, 20	19, 22	10, 11	11, 12	9.3, 10	17, 18	29, 31.2	8, 11	10, 12	10, 11	0, 0	10, 14	16, 17	14, 14.2	23, 24	11, 15
BSR 01811	Wasab	Anopheles koliensis	Single	X, X	15, 18	16, 17	10, 10	15, 16	8, 12	14, 19	10, 11	13, 13	20, 24	11, 11	11, 11	6, 8	17, 18	29, 30	10, 11	10, 12	8, 9	0, 0	13, 13	18, 18	14, 14.2	24, 26	15, 15
BSR 01832	Wasab	Anopheles koliensis	Single	X, Y	15, 16	16, 17	10, 10	13, 16	8, 14	14, 17	10, 12	13, 13	22, 24	10, 10	11, 12	8, 10	17, 18	28, 37.2	11, 12	10, 12	8, 9	10, 10	10, 10	16, 18	13, 16	24, 24	15, 15
BSR 01833	Wasab	Anopheles koliensis	Single	X, Y	16, 17	15, 17	11, 12	13, 15	12, 12	12, 14	9, 12	13, 16	18, 19	10, 11	11, 12	8, 10	17, 18	29, 31.2	8, 12	11, 12	8, 9	10, 10	10, 13	18, 18	13, 15	24, 24	15, 15
BSR 01861	Wasab	Anopheles koliensis	Single	X, X	15, 17	12, 17	10, 12	14, 16	8, 13	14, 19	12, 12	13, 16	23, 23	11, 12	9, 12	8, 8	17, 18	30, 32.2	8, 11	10, 12	9, 11	0, 0	11, 14	18, 19	13, 15	24, 24	15, 15
BSR 01879	Wasab	Anopheles koliensis	Single	X, X	15, 18	15, 17	11, 11	14, 15	8, 8	10, 18	12, 13	13, 14	23, 24	10, 12	11, 11	8, 8	17, 17	29, 30	8, 8	11, 13	9, 9	0, 0	12, 14	17, 21	13, 13	20, 25	15, 16
BSR 01900	Wasab	Anopheles koliensis	Single	X, Y	15, 16	15, 16	10, 11	14, 14	8, 12	13, 13	11, 13	13, 14	22, 24	11, 12	7, 11	8, 9.3	17, 18	29, 29	8, 12	10, 10	11, 11	0, 0	14, 16	17, 19	14, 14	20, 23	15, 18
BSR 01913	Wasab	Anopheles koliensis	Single	X, X	17, 17	17, 17	10, 11	15, 17	8, 11	11, 11	11, 13	14, 15	23, 24	10, 11	11, 12	8, 8	18, 19	29, 30	11, 12	10, 12	9, 9	0, 0	11, 15	21, 23	14, 15.2	19, 26	15, 16
BSR 01914	Wasab	Anopheles koliensis	Single	X, Y	15, 17	14, 15	10, 12	15, 16	8, 11	14, 14	11, 11	13, 14	20, 23	10, 11	11, 14	7, 9	16, 18	28, 29	11, 13	11, 11	8, 11	10, 10	13, 14	17, 19	14.2, 16	24, 26	11, 15
BSR 01920	Wasab	Anopheles koliensis	Single	X, Y	15, 15	11, 16	13, 13	14, 16	8, 12	14, 19	11, 13	15, 23	19, 20	12, 12	11, 11	6, 8	16, 20	30, 30	8, 10	12, 13	9, 11	10, 10	12, 15	18, 21	13, 15	24, 24	13, 15
BSR 01922	Wasab	Anopheles koliensis	Single	X, Y	17, 18	15, 17	10, 12	16, 17	11, 11	17, 17	10, 14	13, 16	24, 24	10, 12	10, 11	6, 8	16, 17	28, 30	8, 8	11, 11	8, 11	11, 11	11, 15	18, 19	14, 15.2	24, 26	15, 16
BSR 01923	Wasab	Anopheles koliensis	Single	X, Y	18, 18	11, 17	13, 13	14, 16	8, 8	12, 14	11, 13	13, 22	19, 19	10, 12	12, 14	6, 8	16, 19	28, 30	10, 11	12, 13	8, 11	10, 10	13, 14	16, 18	13, 15	24, 25	13, 15
BSR 01924	Wasab	Anopheles koliensis	Single	X, Y	17, 17	17, 18	10, 12	15, 16	12, 12	14, 14	10, 11	13, 14	19, 22	10, 10	8, 9	8, 9	17, 18	30, 30	8, 11	12, 17	11, 11	10, 10	10, 13	18, 19	13, 14,15.2	20, 25	17, 17
BSR 01930	Wasab	Anopheles koliensis	Single	X, Y	16, 17	14, 17	10, 10	15, 15	8, 12	14, 17	11, 11	13, 13	22, 23	10, 11	11, 14	8, 9	16, 17,19	29, 30	8, 8	10, 10	9, 11	10, 10	10, 10	18, 19	11.1, 15.2,16	25, 27	15, 15
BSR 01947	Wasab	Anopheles koliensis	Single	X, X	15, 17	13, 17	10, 10	14, 15	8, 8	11, 17	10, 11	14, 17	18, 19	10, 12	12, 14	8, 8	19, 20	29, 30	11, 11	10, 11	8, 11	0, 0	10, 14	19, 21	13, 14	24, 24	15, 17
BSR 01948	Wasab	Anopheles koliensis	Single	X, X	15, 16	15, 17	10, 11	14, 15	9, 11	15, 16	10, 11	14, 23	23, 25	12, 12	11, 13	6, 6	16, 19	29, 31	11, 11	10, 13	8, 9	0, 0	13, 13	18, 22	13, 14	23, 25	16, 17
BSR 01949	Wasab	Anopheles koliensis	Single	X, Y	16, 18	17, 17	10, 11	16, 16	8, 8	14, 19	11, 13	13, 14	19, 24	11, 12	12, 12	8, 8	17, 18	29, 37.2	11, 11	10, 11	8, 8	10, 10	10, 15	16, 18	13, 15	23, 26	15, 16
BSR 01951	Wasab	Anopheles koliensis	Single	X, X	15, 16	15, 17	10, 10	14, 15	9, 11	15, 16	10, 11	14, 23	25, 25	12, 12	11, 13	6, 6	16, 19	29, 31	11, 11	10, 13	8, 9	0, 0	13, 13	18, 22	13, 14	23, 23	16, 16
BSR 01953	Wasab	Anopheles koliensis	Single	X, X	15, 16	15, 17	10, 11	14, 15	0, 0	15, 16	10, 11	14, 23	0, 0	12, 12	11, 13	6, 6	16, 19	29, 31	11.2, 11.2	10, 13	8, 9	0, 0	13, 13	18, 22	13, 14	23, 25	16, 17
BSR 01957	Wasab	Anopheles koliensis	Single	X, Y	16, 18	17, 17	10, 11	16, 16	8, 8	14, 19	11, 13	13, 14	19, 24	11, 12	12, 12	8, 8	17, 18	29, 37.2	11, 11	10, 11	8, 11	10, 10	10, 15	16, 18	13, 15	23, 26	15, 16
BSR 01958	Wasab	Anopheles koliensis	Single	X, Y	16, 18	17, 17	10, 11	16, 16	8, 8	14, 19	11, 13	13, 14	19, 24	11, 12	12, 12	8, 8	17, 18	29, 37.2	11, 11	10, 11	8, 11	10, 10	10, 15	16, 18	13, 15	23, 26	15, 16
BSR 01961	Wasab	Anopheles koliensis	Single	X, X	15, 17	13, 17	10, 10	14, 15	8, 8	11, 17	10, 11	14, 17	18, 19	10, 12	12, 14	8, 8	19, 20	29, 30	11, 11	10, 11	8, 11	0, 0	10, 14	19, 21	13, 14	24, 24	15, 17
BSR 01963	Wasab	Anopheles koliensis	Single	X, Y	16, 18	17, 17	10, 11	16, 16	8, 8	14, 19	11, 13	13, 14	19, 24	11, 12	12, 12	8, 8	17, 18	29, 37.2	11, 11	10, 11	8, 11	10, 10	10, 15	16, 18	13, 15	23, 26	15, 16
BSR 01992	Wasab	Anopheles koliensis	Single	X, X	16, 17	17, 17	10, 10	14, 14	8, 11	0, 0	9, 12	14, 20	22, 22	0, 0	11, 12	9.3, 10	18, 18	31.2, 31.2	8, 8	10, 12	10, 11	0, 0	10, 14	17, 17	14, 14.2	23, 24	11, 15
BSR 02032	Wasab	Anopheles koliensis	Single	X, Y	15, 19	11, 17	10, 12	15, 17	12, 12	15, 17	12, 13	13, 13	19, 24	9, 12	12, 16	6, 6	17, 18	29, 32	8, 11	12, 13	11, 11	10, 10	13, 14	19, 19	13, 15.2	20, 21.2	15, 16
BSR 02049	Wasab	Anopheles koliensis	Single	X, Y	17, 17	16, 17	11, 12	14, 16	11, 12	12, 17	9, 13	15, 19	23, 23	11, 12	11, 11	8, 8	17, 17	29, 29	8, 11	10, 12	11, 11	10, 10	12, 15	17, 18	14, 15.2	24, 26	13, 15
BSR 02050	Wasab	Anopheles koliensis	Single	X, Y	17, 17	16, 17	11, 12	14, 16	11, 12	12, 17	9, 13	15, 19	23, 23	11, 12	11, 11	8, 8	17, 17	29, 29	8, 11	10, 12	11, 11	10, 10	24, 26	14, 15.2	17, 18	12, 15	13, 15
BSR 02067	Wasab	Anopheles koliensis	Single	X, Y	15, 15	13, 15	12, 13	14, 16	8, 9	14, 17	12, 12	15, 22	19, 20	6, 12	11, 11	6, 8	18, 20	29, 32	8, 8	10, 13	8, 9	10, 10	13, 14	19, 21	14, 15	20, 24	11, 16
BSR 02082	Wasab	Anopheles koliensis	Single	X, Y	16, 18	16, 17	11, 12	13, 15	8, 12	12, 14	11, 12	15, 16	18, 19	10, 12	11, 12	6, 8	16, 17	31, 37.2	8, 8	11, 12	9, 11	10, 10	10, 13	18, 18	13, 14.2	24, 25	15, 15
BSR 02091	Wasab	Anopheles koliensis	Single	X, X	16, 18	13, 15	10, 10	13, 16	8, 11	14, 16	11, 11	16, 22	19, 23	9, 12	11, 11	8, 8	15, 19	28, 30	8, 11	10, 12	8, 11	0, 0	14, 14	19, 19	14, 15	20, 23	15, 15
BSR 02112	Wasab	Anopheles koliensis	Single	X, Y	15, 18	12, 17	11, 12	15, 16	8, 8	0, 0	11, 13	16.1, 16.1	16, 24	11, 12	12, 12	6, 8	17, 17	29, 29	11, 11	10, 11	9, 11	10, 10	10, 15	16, 16	15, 15	23, 23	15, 16
BSR 02127	Wasab	Anopheles koliensis	Single	X, Y	16, 18	16, 17	11, 12	13, 15	8, 12	12, 14	11, 12	15, 16	18, 19	10, 12	11, 12	6, 8	16, 17	31, 37.2	8, 8	11, 12	9, 11	10, 10	10, 13	18, 18	13, 14.2	24, 25	15, 15
BSR 02138	Wasab	Anopheles koliensis	Single	X, X	15, 17	12, 14	10, 10	14, 16	8, 12	15, 15	10, 12	14, 15	19, 24	12, 12	11, 11	6, 8	17, 19	29, 31	8, 13	10, 12	8, 11	0, 0	11, 12	20, 21	14, 14	19, 24	14, 17
BSR 02140	Wasab	Anopheles koliensis	Single	X, Y	15, 16	15, 16	10, 11	14, 14	12, 12	13, 20	11, 13	13, 14	22, 24	11, 12	7, 11	8, 9.3	17, 18	29, 29	8, 12	10, 11	11, 11	10, 10	14, 16	17, 19	14, 14	20, 23	15, 18
BSR 02141	Wasab	Anopheles koliensis	Single	X, X	15, 15	12, 14	10, 10	13, 14	12, 12	15, 15	10, 12	14, 15	19, 19	8, 12	11, 11	6, 8	17, 19	29, 31	13, 13	0, 0	8, 11	0, 0	11, 12	20, 21	14, 14	19, 24	14, 14
BSR 02143	Wasab	Anopheles koliensis	Single	X, X	15, 17	12, 14	10, 10	14, 16	8, 12	15, 17	9, 10, 11	14, 15	19, 23	11, 12	11, 11	8, 8	17, 19	29, 31	8, 13	10, 12	8, 11	10, 10	11, 12	17, 20, 21	14, 15.2	19, 24	14, 17
BSR 02144	Wasab	Anopheles koliensis	Single	X, X	15, 17	12, 14	10, 10	14, 16	8, 12	15, 15	10, 12	14, 15	19, 24	12, 12	11, 11	6, 8	17, 19	29, 31	8, 13	10, 12	8, 11	10, 10	11, 12	20, 21	14, 14	19, 24	14, 17
BSR 02145	Wasab	Anopheles koliensis	Single	X, Y	15, 16	15, 16	10, 11	14, 14	8, 12	13, 20	11, 13	13, 14	22, 24	11, 12	7, 11	8, 9.3	17, 18	29, 29	8, 12	10, 11	11, 11	10, 10	14, 16	17, 19	14, 14	20, 23	15, 18
BSR 02146	Wasab	Anopheles koliensis	Single	X, Y	15, 17	12, 14	10, 11	14, 16	8, 11	0, 0	9, 12	14, 15	19, 23	11, 12	11, 11	6, 8	17, 17	29, 31	8, 11	10, 12	8, 11	0, 0	11, 12	17, 18	14, 15.2	19, 24	15, 15
BSR 02150	Wasab	Anopheles koliensis	Single	X, Y	18, 18	13, 17	10, 10	13, 13	8, 8	14, 14	11, 12	15, 16	19, 19	10, 12	11, 11	6, 8	16, 19	37.2, 37.2	8.1, 11	9, 15	11, 11	0, 0	13, 14	18, 19	14.2, 15	23, 25	15, 15
BSR 02154	Wasab	Anopheles koliensis	Single	X, X	15, 15	16, 16	10, 12	14, 16	11, 14	13, 14	12, 13	16, 17	23, 25	10, 12	10, 14	6, 8	17, 18	28, 30	8, 10	10, 13	8, 9	0, 0	11, 12	18, 19	14, 14	20, 25	13, 15
BSR 02163	Wasab	Anopheles koliensis	Single	X, Y	18, 18	13, 17	10, 12	13, 13	8, 8	12, 14	11, 12	15, 16	19, 19	10, 12	11, 11	6, 8	16, 19	30, 37.2	8, 11	10, 12	11, 11	10, 10	13, 14	18, 19	14.2, 15	23, 25	15, 15
BSR 02175	Wasab	Anopheles koliensis	Single	X, Y	15, 18	17, 18	10, 10	16, 17	8, 12	15, 16	11, 12	14, 16	19, 20	12, 12	11, 12	6, 8	15, 17	29, 31	8, 12	10, 11	11, 11	10, 10	14, 15	18, 23	13, 15.2	25, 26	15, 17
BSR 02185	Wasab	Anopheles koliensis	Single	X, Y	15, 15	11, 16	13, 13	14, 16	8, 12	14, 14	11, 13	15, 20.2	19, 20	12, 12	11, 11	6, 8	16, 20	30, 30	8, 10	12, 13	9, 11	0, 0	12, 15	18, 21	13, 15	24, 24	15, 15
BSR 02191	Wasab	Anopheles koliensis	Single	X, Y	18, 18	11, 17	13, 13	14, 16	8, 8	12, 14	11, 13	13, 22	19, 19	10, 12	12, 14	6, 8	16, 19	28, 30	10, 11	12, 13	8, 11	10, 10	13, 14	16, 18	13, 15	24, 25	13, 15
BSR 02192	Wasab	Anopheles koliensis	Single	X, Y	18, 18	11, 17	13, 13	14, 16	8, 8	12, 14	11, 13	13, 22	19, 19	10, 12	12, 14	6, 8	16, 19	28, 30	10, 11	12, 13	8, 11	10, 10	13, 14	16, 18	13, 15	24, 25	13, 15
BSR 02212	Wasab	Anopheles koliensis	Single	X, X	16, 17	15, 16	11, 12	13, 13	0, 0	11, 11	9, 13	13, 15	18, 19	10, 12	0, 0	8, 8	18, 19	33.2, 34.2	8, 11	11, 12	9, 9	0, 0	16, 16	19, 19	12, 16.2	25, 26	15, 15
BSR 02215	Wasab	Anopheles koliensis	Single	X, Y	18, 18	11, 17	13, 13	14, 14	8, 8	0, 0	11, 13	13, 22	19, 19	12, 12	12, 14	6, 8	16, 19	28, 30	10, 11	12, 12	8, 11	0, 0	13, 13	16, 18	13, 15	24, 25	0, 0
BSR 02220	Wasab	Anopheles koliensis	Single	X, Y	18, 18	11, 17	13, 13	14, 16	8, 8	12, 14	11, 13	13, 22	19, 19	10, 12	12, 14	6, 8	16, 19	28, 30	10, 11	12, 13	8, 11	10, 10	13, 14	16, 18	13, 15	24, 25	13, 15
BSR 02222	Wasab	Anopheles koliensis	Single	X, Y	15, 18	11, 14	10, 11	14, 16	8, 14	11, 14	10, 11	14, 15	18, 24	11, 12	11, 16	6, 8	17, 18	29, 32	8, 11	10, 11	8, 9	10, 10	12, 14	18, 18	14, 14	23, 24	13, 16
BSR 02227	Wasab	Anopheles koliensis	Single	X, Y	18, 18	11, 17	13, 13	14, 16	8, 8	0, 0	11, 13	13, 22	19, 19	10, 12	12, 14	6, 8	16, 19	28, 30	10, 11	12, 13	8, 11	10, 10	13, 14	16, 18	13, 15	24, 25	13, 15
BSR 02228	Wasab	Anopheles koliensis	Single	X, Y	16, 18	14, 15	10, 12	13, 16	8, 8	14, 17	12, 13	13, 22	19, 19	12, 12	13, 14	8, 8	19, 20	28, 34.2	11, 11	11, 13	8, 9	10, 10	11, 16	19, 21	12, 15	24, 26	15, 17
BSR 02240	Wasab	Anopheles koliensis	Single	X, Y	16, 17	15, 17	11, 12	13, 15	12, 12	12, 14	9, 12	13, 16	18, 19	10, 11	11, 12	8, 10	17, 18	29, 31.2	8, 12	11, 12	8, 9	10, 10	10, 13	18, 18	13, 15	24, 24	15, 15
BSR 02244	Wasab	Anopheles koliensis	Single	X, X	15, 18	15, 17	11, 11	14, 15	8, 8	10, 18	12, 13	13, 14	23, 24	10, 12	11, 11	8, 8	17, 17	29, 30	8, 8	11, 12,13	9, 9	0, 0	12, 14	17, 19	13, 13	20, 25	15, 16
BSR 02293	Wasab	Anopheles koliensis	Single	X, Y	15, 17	15, 17	10, 11	14, 16	8, 14	10, 14	9, 12	13, 19	18, 23	12, 12	11, 12	6, 8	16, 17	29, 30	8, 11	11, 11	9, 11	10, 10	12, 12	17, 18	13, 14	25, 26	15, 15
BSR 02306	Wasab	Anopheles koliensis	Single	X, Y	15, 17	14, 15	10, 12	15, 16	8, 11	14, 14	11, 11	13, 14	20, 23	10, 11	11, 14	7, 9	16, 18	28, 29	11, 13	11, 11	8, 11	10, 10	13, 14	17, 19	14.2, 16	24, 26	11, 15
BSR 02327	Wasab	Anopheles koliensis	Single	X, Y	15, 18	11, 14	10, 11	14, 16	8, 14	11, 14	10, 11	14, 15	18, 24	11, 12	11, 16	6, 8	17, 18	29, 32	8, 11	10, 11	8, 9	10, 10	12, 12	18, 18	14, 14	23, 24	13, 16
BSR 02329	Wasab	Anopheles koliensis	Single	X, Y	15, 17	17, 17	10, 12	16, 17	11, 14	17, 17	10, 11	13, 13	19, 24	9, 12	10, 11	6, 8	17, 18	28, 29	8, 8	11, 13	8, 11	11, 11	11, 15	16, 19	13, 13	20, 24	16, 16
BSR 02331	Wasab	Anopheles koliensis	Single	X, Y	18, 18	11, 17	13, 13	14, 16	8, 8	12, 14	11, 13	13, 22	19, 19	10, 12	12, 14	6, 8	16, 19	28, 30	10, 11	12, 13	8, 11	10, 10	13, 14	16, 18	13, 15	24, 25	13, 15
BSR 02333	Wasab	Anopheles koliensis	Single	X, Y	18, 18	11, 17	13, 13	14, 16	8, 8	12, 14	11, 13	13, 22	19, 19	10, 12	12, 14	6, 8	16, 19	28, 30	10, 11	12, 13	8, 11	10, 10	13, 14	16, 18	13, 15	24, 25	13, 15
BSR 02341	Wasab	Anopheles koliensis	Single	X, Y	15, 17	17, 17	10, 12	16, 16	11, 14	0, 0	10, 11	13, 13	19, 24	9, 9	11, 11	6, 8	17, 18	28, 29	7, 8	11, 13	8, 11	11, 11	11, 15	16, 19	13, 13	20, 24	16, 16
BSR 02344	Wasab	Anopheles koliensis	Single	X, Y	15, 17	17, 17	10, 12	16, 17	11, 14	15, 17	10, 11	13, 13	19, 24	9, 12	10, 11	6, 8	17, 18	28, 29	8, 8	11, 13	8, 11	11, 11	11, 15	16, 19	13, 13	20, 24	16, 16
BSR 02346	Wasab	Anopheles koliensis	Single	X, Y	17, 18	11, 17	10, 13	13, 14,16	8, 11	0, 0	11, 13	13, 22	19, 19	10, 11, 12	9, 12,14	6, 8	16, 19	28, 30	10, 11	12, 13	8, 11	10, 10	13, 14	16, 18	13, 15	23, 24	13, 15
BSR 02350	Wasab	Anopheles koliensis	Single	X, X	16, 17	17, 18	12, 12	15, 15	11, 12	13, 14	11, 11	13, 14	18, 22	10, 10	8, 11	8, 8	17, 19	29, 30	8, 11	10, 12	9, 11	0, 0	10, 14	18, 18	14, 15.2	20, 24	16, 17
BSR 02355	Wasab	Anopheles koliensis	Single	X, Y	15, 17	12, 17	10, 10	14, 16	8, 12	0, 0	12, 13	13, 14	23, 24	11, 12	0, 0	8, 9	17, 19	29, 33.2	8, 12	11, 12	8, 8	0, 0	12, 12	18, 20	13, 14	19, 25	0, 0
BSR 02358	Wasab	Anopheles koliensis	Single	X, Y	17, 17	17, 18	10, 11	15, 16	11, 12	14, 17	11, 12	13, 14	19, 23	9, 12	9, 9	7, 9	18, 19	29, 30	10, 11	10, 10	9, 11	10, 10	10, 13	19, 23	14, 15.2	25, 7	15, 15
BSR 02362	Wasab	Anopheles koliensis	Single	X, Y	16, 17	17, 18.3	10, 11	15, 16	12, 12	14, 14	10, 11	13, 22	19, 22	10, 12	9, 11	8, 9	17, 18	29, 30	8, 11	10, 10	11, 11	10, 10	10, 13	19, 19	15.2, 15.2	20, 25	15, 16
BSR 02366	Wasab	Anopheles koliensis	Single	X, Y	17, 17	17, 18	10, 11	15, 16	11, 12	14, 17	11, 12	13, 14	29, 23	9, 12	9, 9	7, 9	18, 19	29, 30	10, 11	10, 10	9, 11	10, 10	10, 13	19, 23	14, 15.2	25, 27	15, 15
BSR 02382	Wasab	Anopheles koliensis	Single	X, Y	15, 18	17, 17	11, 12	15, 16	8, 8	12, 14	11, 13	13, 15	19, 24	11, 12	12, 12	6, 8	17, 17	29, 29	11, 11	10, 11	9, 11	10, 10	10, 15	16, 18	15, 15	23, 23	15, 16
BSR 02416	Wasab	Anopheles koliensis	Single	X, Y	16, 17	14, 17	10, 10	15, 15	8, 12	0, 0	11, 11	13, 13	22, 23	10, 11	11, 14	8, 9	17, 19	29, 30	8, 8	10, 10	9, 11	10, 10	10, 10	18, 19	15.2, 16	25, 27	15, 15
BSR 02435	Wasab	Anopheles koliensis	Single	X, X	15, 17	12, 14	10, 10	14, 16	8, 8	15, 15	5, 10	14, 15	19, 24	12, 12	11, 11	6, 8	17, 19	29, 31	8, 13	10, 12	8, 11	0, 0	11, 12	20, 21	14, 14	19, 24	17, 17
BSR 02458	Wasab	Anopheles koliensis	Single	X, Y	17, 17	16, 17	11, 12	14, 16	11, 12	12, 17	9, 13	15, 19	23, 23	11, 12	11, 11	8, 8	17, 17	29, 29	8, 11	10, 12	11, 11	10, 10	12, 15	17, 18	14, 15.2	24, 26	13, 15
BSR 02473	Wasab	Anopheles koliensis	Single	X, Y	16, 18	16, 17	11, 12	13, 15	8, 12	12, 14	11, 12	15, 16	18, 19	10, 12	11, 12	6, 8	16, 17	31, 37.2	8, 8	11, 12	9, 11	10, 10	10, 13	18, 18	13, 14.2	24, 25	15, 15
BSR 02497	Wasab	Anopheles koliensis	Single	X, X	14, 15	16, 17	11, 15	15, 15	11, 11	5, 5	11, 11	12, 14	18, 20	9, 10, 12	9, 9	7, 9.3	17, 17	30, 31.2	9, 11	11, 13	0, 0	0, 0	13, 14	17.3, 20	12, 14	20, 24	11, 11
BSR 02515	Wasab	Anopheles koliensis	Single	X, Y	15, 17	14, 15	10, 12	15, 16	8, 11	14, 14	5, 11	13, 14	20, 23	10, 11	11, 14	7, 9	16, 18	28, 29	11, 13	11, 11	8, 11	10, 10	13, 14	17, 19	14.2, 16	24, 26	11, 15
BSR 02520	Wasab	Anopheles koliensis	Single	X, Y	17, 18	15, 17	10, 12	16, 17	11, 11	17, 17	10, 14	13, 16	24, 24	10, 12	10, 11	6, 8	16, 17	28, 30	8, 8	11, 11	8, 11	11, 11	11, 15	18, 19	14, 15.2	24, 26	15, 16
BSR 02523	Wasab	Anopheles koliensis	Single	X, Y	14.3, 15	11, 16	13, 13	14, 16	8, 12	14, 19	11, 13	15, 23	19, 20	12, 12	11, 11	6, 8	16, 20	30, 30	8, 10	12, 13	9, 11	10, 10	12, 15	18, 21	13, 15	24, 24	13, 15
BSR 02533	Wasab	Anopheles koliensis	Single	X, Y	16, 17	11, 15	11, 12	13, 13	12, 14	12, 24	11, 11	15, 16	18, 19	10, 11	11, 11	6, 8	16, 16	29, 29	8, 12	11, 13	11, 11	10, 10	10, 13	18, 18	14.2, 15	24, 24	15, 16
BSR 02545	Wasab	Anopheles koliensis	Single	X, Y	15, 17	14, 15	10, 12	15, 16	8, 11	14, 14	11, 11	13, 14	20, 23	10, 11	11, 14	7, 9	16, 18	28, 29	11, 13	11, 11	8, 11	10, 10	13, 14	17, 19	14.2, 16	24, 26	11, 15
BSR 02548	Wasab	Anopheles koliensis	Single	X, Y	15, 17	14, 15	10, 12	15, 16	8, 11	14, 14	11, 11	13, 14	20, 23	10, 11	11, 14	7, 9	16, 18	28, 29	11, 13	11, 11	8, 11	10, 10	13, 14	17, 19	14.2, 16	24, 26	11, 15
BSR 02582	Wasab	Anopheles koliensis	Single	X, X	17, 17	17, 17	10, 11	15, 17	8, 11	11, 16	11, 13	14, 15	23, 24	10, 11	11, 12	8, 8	18, 19	29, 30	11, 12	10, 12	8, 9	0, 0	11, 15	21, 23	14, 15.2	19, 26	15, 16
BSR 02589	Wasab	Anopheles koliensis	Single	X, Y	15, 18	17, 17	11, 12	15, 16	8, 8	0, 0	11, 13	13, 15	24, 24	11, 12	12, 12	6, 8	17, 17	29, 29	11, 11	10, 11	9, 11	10, 10	10, 14	16, 18	15, 15	23, 23	15, 16
BSR 02593	Wasab	Anopheles koliensis	Single	X, Y	15, 18	17, 17	11, 12	15, 16	8, 8	12, 14	11, 13	13, 15	19, 24	11, 12	12, 12	6, 8	17, 17	29, 29	11, 11	10, 11	9, 11	10, 10	10, 15	16, 18	15, 15	23, 23	15, 16
BSR 00154	Wasab	Anopheles punctulatus (s.s.)	Single	X, Y	16, 18	17, 17	10, 11	16, 16	8, 8	14, 19	11, 13	13, 14	19, 24	11, 12	12, 12	8, 8	17, 18	29, 37.2	11, 11	10, 11	8, 11	10, 10	10, 15	16, 18	13, 15	23, 26	15, 16
BSR 00182	Wasab	Anopheles punctulatus (s.s.)	Single	X, Y	15, 18	17, 17	11, 12	15, 16	8, 8	12, 14	0, 0	13, 15	18, 24	11, 12	12, 12	6, 8	17, 20	29, 29	11, 11	10, 11	9, 11	10, 10	10, 15	16, 18	15, 15	23, 23	15, 16
BSR 00208	Wasab	Anopheles punctulatus (s.s.)	Single	X, Y	15, 17	16, 17	10, 12	14, 16	8, 11	13, 15	10, 10	14, 21	22, 24	10, 12	11, 13	10, 10	17, 17	29, 37.2	8, 8	11, 12	11, 11	10, 10	10, 14	18, 19	13, 14.2	24, 24	15, 18
BSR 00239	Wasab	Anopheles punctulatus (s.s.)	Single	X, Y	17, 18	15, 17	10, 12	16, 17	11, 11	17, 17	10, 14	13, 16	24, 24	10, 12	10, 11	6, 8	16, 17	28, 30	8, 8	11, 11	8, 11	11, 11	11, 15	18, 19	14, 15.2	24, 26	15, 16
BSR 00275	Wasab	Anopheles punctulatus (s.s.)	Single	X, Y	17, 17	16, 17	11, 12	14, 16	12, 14	10, 17	10, 12	15, 19	23, 23	10, 11	5, 11	8, 8	17, 17	29, 32	11, 11	11, 13, 16	9, 11	10, 10	12, 15	17, 18	13, 14	24, 24	15, 15
BSR 00355	Wasab	Anopheles punctulatus (s.s.)	Single	X, Y	15, 17	12, 15	10, 10	14, 16	12, 12	13, 15	11, 12	13, 15	22, 24	11, 12	7, 11	8, 8	18, 19	29, 31	8, 12	10, 10	8, 11	10, 10	11, 16	17, 20	14, 14	23, 24	14, 15
BSR 00405	Wasab	Anopheles punctulatus (s.s.)	Single	X, Y	16, 17	16, 17	10, 10	13, 16	8, 14	15, 17	10, 11	13, 14	24, 24	10, 13	12, 14	8, 10	18, 18	29, 29	10, 11	10, 12	8, 9	10, 10	10, 10	18, 21	14.2, 16	24, 26	15, 15
BSR 00432	Wasab	Anopheles punctulatus (s.s.)	Single	X, Y	16, 18	17, 17	10, 11	16, 16	8, 8	14, 19	11, 13	13, 14	19, 24	11, 12	12, 12	8, 8	17, 18	29, 37.2	11, 11	10, 11	8, 11	10, 10	10, 15	16, 18	13, 15	23, 26	15, 16
BSR 00437	Wasab	Anopheles punctulatus (s.s.)	Single	X, Y	16, 17	16, 17	10, 10	13, 16	8, 14	15, 17	10, 11	13, 14	24, 24	10, 13	12, 14	8, 10	18, 18	29, 29	10, 11	10, 12	8, 9	10, 10	10, 10	18, 21	14.2, 16	24, 26	15, 15
BSR 00527	Wasab	Anopheles punctulatus (s.s.)	Single	X, Y	15, 18	16, 17	11, 12	15, 16	8, 8	0, 0	11, 13	13, 15	18, 29,24	11, 12	12, 12	6, 8	17, 17	29, 29	11, 11	11, 11	9, 11	10, 10	10, 15	16, 18	15, 15	23, 23	15, 15
BSR 00540	Wasab	Anopheles punctulatus (s.s.)	Single	X, Y	15, 18	17, 17	11, 12	15, 16	8, 8	12, 14	11, 13	13, 15	19, 24	11, 12	12, 12	6, 8	17, 17	29, 29	11, 11	10, 11	9, 11	10, 10	10, 15	16, 18	15, 15	23, 23	15, 16
BSR 00606	Wasab	Anopheles punctulatus (s.s.)	Single	X, Y	17, 18	15, 17	10, 12	16, 17	11, 11	17, 17	10, 14	13, 16	23.3, 24	10, 12	10, 11	6, 8	16, 17	28, 30	8, 8	11, 11	8, 11	11, 11	11, 15	18, 19	14, 15.2	24, 26	15, 16
BSR 00644	Wasab	Anopheles punctulatus (s.s.)	Single	X, Y	15, 18	16, 17	11, 12	15, 16	8, 8	12, 14	11, 13	13, 15	19, 24	11, 12	12, 12	6, 8	16, 17	29, 29	11, 11	10, 11	9, 11	10, 10	10, 15	16, 18	14, 15	22, 23	15, 16
BSR 00729	Wasab	Anopheles punctulatus (s.s.)	Single	X, Y	15, 17	12, 15	10, 10	14, 16	12, 12	13, 15	11, 12	13, 15	22, 24	11, 12	7, 11	8, 8	18, 19	29, 31	8, 12	10, 10	8, 11	10, 10	11, 16	17, 20	14, 14	23, 24	14, 15
BSR 00774	Wasab	Anopheles punctulatus (s.s.)	Single	X, Y	16, 18	17, 17	10, 11	16, 16	8, 8	14, 19	11, 13	13, 14	19, 24	11, 12	12, 12	8, 8	17, 18	29, 37.2	11, 11	10, 11	8, 11	10, 10	10, 15	16, 18	13, 15	23, 26	15, 16
BSR 00775	Wasab	Anopheles punctulatus (s.s.)	Single	X, Y	15, 18	17, 17	11, 12	15, 16	8, 8	12, 14	11, 13	13, 15,20	19, 24	11, 12	12, 12	6, 8	17, 17	29, 29	11, 11	10, 11	9, 11	10, 10	10, 15	16, 18	15, 15	23, 23	15, 16
BSR 00783	Wasab	Anopheles punctulatus (s.s.)	Single	X, Y	15, 18	17, 17	11, 12	15, 16	8, 8	12, 14	11, 13	13, 15	19, 24	11, 12	12, 12	6, 8	17, 17	29, 29	11, 11	10, 11	9, 11	10, 10	10, 15	16, 18	15, 15	23, 23	15, 15
BSR 00809	Wasab	Anopheles punctulatus (s.s.)	Single	X, Y	18, 19	11, 17	10, 12	15, 17	12, 12	15, 17	12, 13	13, 13	19, 24	9, 12	12, 16	6, 6	17, 18	29, 32	8, 11	12, 13	11, 11	10, 10	13, 14	19, 19	13, 15.2	20, 21.2	15, 16
BSR 00822	Wasab	Anopheles punctulatus (s.s.)	Single	X, Y	16, 17	11, 15	11, 12	13, 13	12, 14	12, 12	11, 11	15, 16	18, 19	10, 11	11, 11	6, 8	16, 16	29, 29	8, 8	11, 13	11, 11	10, 10	10, 13	18, 18	14.2, 15	24, 24	15, 15
BSR 00843	Wasab	Anopheles punctulatus (s.s.)	Single	X, Y	15, 16	15, 16	10, 11	14, 14	8, 12	13, 20	11, 11	13, 14	22, 24	11, 12	7, 11	8, 9.3	17, 18	29, 29	8, 12	10, 11	11, 11	0, 0	14, 16	17, 19	14, 14	20, 23	0, 0
BSR 01026	Wasab	Anopheles punctulatus (s.s.)	Single	X, X	15, 15	13, 18	11, 12	14, 16	8, 12	11, 17	11, 13	13, 14	19, 24	10, 12	10, 14	8, 8	18, 20	29, 34.2	11, 11	10, 11	8, 9	0, 0	13, 14	19, 21	13, 13	25, 25	15, 17
BSR 01039	Wasab	Anopheles punctulatus (s.s.)	Single	X, Y	16, 18	16, 17	11, 12	13, 15	8, 12	12, 14	11, 12	15, 16	18, 18	10, 12	11, 12	6, 8	16, 17	31, 37.2	8, 8	11, 12	9, 11	0, 0	10, 13	18, 18	13, 14.2	24, 24	15, 15
BSR 01053	Wasab	Anopheles punctulatus (s.s.)	Single	X, Y	17, 18	11, 16	11, 11	13, 15	12, 12	12, 14	11, 11	15, 16	18, 19	10, 11	12, 12	8, 10	17, 18	29, 37.2	12, 12	11, 13	8, 9	0, 0	10, 13	18, 21	13, 15	24, 24	15, 18
BSR 01775	Wasab	Anopheles punctulatus (s.s.)	Single	X, Y	16, 17	16, 17	10, 10	13, 16	12, 14	16, 19	12, 13	13, 19	18, 19	10, 12	11, 11	6, 8	17, 17	29, 29	8, 11	11, 11	8, 9	10, 10	10, 12	18, 21	13, 14	23, 25	13, 16
BSR 01954	Wasab	Anopheles punctulatus (s.s.)	Single	X, X	15, 17	13, 17	10, 10	14, 15	8, 8	11, 17	10, 11	14, 17	18, 19	10, 12	12, 14	8, 8	19, 20	29, 30	11, 11	10, 11	8, 11	0, 0	10, 14	19, 21	13, 14	24, 24	15, 17
BSR 01991	Wasab	Anopheles punctulatus (s.s.)	Single	X, X	15, 16	15, 17	10, 11	14, 15	11, 12	13, 17	10, 11	13, 13	19, 19	10, 10	10, 11	6, 9.3	17, 17	28, 31.2	8, 8	11, 12	8, 9	0, 0	10, 13	19, 22	13, 15	25, 26	15, 15
BSR 02038	Wasab	Anopheles punctulatus (s.s.)	Single	X, Y	18, 19	11, 17	10, 12	15, 17	12, 12	15, 17	12, 13	13, 13	19, 24	9, 12	12, 16	6, 6	17, 18	29, 32	8, 11	12, 13	11, 11	10, 10	13, 14	19, 19	13, 15.2	20, 21.2	15, 16
BSR 02041	Wasab	Anopheles punctulatus (s.s.)	Single	X, Y	15, 17	11, 17	11, 12	14, 17	8, 9	10, 17	10, 13	13, 18	20, 22	10, 12	10, 11	6, 9	17, 18	29, 32	10, 11	10, 13	9, 9	0, 0	14, 14	19, 21	15.2, 15.2	23, 24	16, 16
BSR 02081	Wasab	Anopheles punctulatus (s.s.)	Single	X, Y	17, 17	17, 17	10, 10	14, 16	8, 8	12, 17	11, 12	14, 15	20, 22	10, 11	12, 14	6, 8	18, 19	28, 29	8, 10	10, 11	9, 11	10, 10	13, 13	16, 21	13, 14	21.2, 24	15, 15
BSR 02198	Wasab	Anopheles punctulatus (s.s.)	Single	X, Y	15, 15	11, 16	13, 13	14, 16	8, 12	0, 0	11, 13	15, 23	19, 20	12, 12	11, 11	6, 8	16, 20	30, 30	8, 10	12, 13	9, 11	0, 0	12, 15	18, 21	13, 15	24, 24	0, 0
BSR 02205	Wasab	Anopheles punctulatus (s.s.)	Single	X, Y	15, 18	11, 14	10, 10	14, 15,16	8, 14	0, 0	10, 11	14, 15	18, 24	11, 12	11, 11	6, 8	17, 18	29, 34	8, 11	11, 11	8, 9	10, 10	12, 14	18, 18	14, 14	23, 24	13, 16
BSR 02206	Wasab	Anopheles punctulatus (s.s.)	Single	X, Y	15, 18	11, 14	10, 11	14, 16	8, 14	11, 14	10, 11	14, 15	18, 24	11, 12	11, 16	6, 8	17, 18	29, 32	8, 11	10, 11	8, 9	10, 10	12, 14	18, 18	14, 14	23, 24	13, 16
BSR 02307	Wasab	Anopheles punctulatus (s.s.)	Single	X, Y	15, 17	14, 15	10, 12	15, 16	8, 11	14, 14	11, 11	13, 14	20, 20	10, 11	11, 14	7, 9	16, 18	28, 29	11, 13	11, 11	8, 11	10, 10	13, 14	17, 19	14.2, 16	24, 26	11, 15
BSR 02326	Wasab	Anopheles punctulatus (s.s.)	Single	X, Y	15, 17	17, 17	10, 12	16, 17	11, 14	15, 17	10, 11	13, 13	19, 24	9, 12	10, 11	6, 8	17, 18	28, 29	8, 8	11, 13	8, 11	11, 11	11, 15	16, 19	13, 13	20, 24	16, 16
BSR 02489	Wasab	Anopheles punctulatus (s.s.)	Single	X, Y	16, 17	13, 17	11, 13	15, 16	8, 8	17, 17	10, 10	14, 14	19, 19	12, 12	11, 12	6, 6	16, 18	29, 29	11, 12	13, 13	9, 9	0, 0	11, 16	18, 18	14, 15.2	21.2, 24	13, 16
BSR 02558	Wasab	Anopheles punctulatus (s.s.)	Single	X, X	15, 16	17, 18	12, 12	15, 15	11, 12	13, 14	11, 11	13, 14	18, 22	10, 10	8, 11	8, 9	17, 19	29, 30	8, 11	10, 12	9, 11	0, 0	10, 14	18, 18	14, 15.2	20, 24	16, 17
