# Supplementary material for: Nonrandom Selection and Multiple Blood Feeding of Human Hosts by Anopheles Vectors: Implications for Malaria Transmission in Papua New Guinea
Source: Am J Trop Med Hyg. 2021 Sep 27;105(6):1747–58. doi: 10.4269/ajtmh.21-0210 (PMC8641310; doi:10.4269/ajtmh.21-0210)
Supplement: Supplementary file 3 [file tpmd210210.SD3.xlsx]

## Sheet: Table S2
Individual	Village	Sex	Age	Collector	Amel	D3S1358	D1S1656	D2S441	D10S1248	D13S317	PentaE	D16S539	D18S51	D2S1338	CSF1PO	PentaD	TH01	vWA	D21S11	D7S820	D5S818	TPOX	DYS391	D8S1179	D12S391	D19S433	FGA	D22S1045
MRP002	Mirap	Female	39	No	X, X	16, 17	15, 17	10, 11	15, 15	8, 8	11, 14	11, 12	17, 17	23, 23	11, 11	12, 12	6, 6	16, 19	30, 31	11, 11	12, 12	9, 11	0, 0	13, 16	16, 19	12, 15	19, 26	15, 15
MRP004	Mirap	Female	43	No	X, X	16, 17	15, 18.3	10, 10	15, 16	8, 11	14, 16	11, 12	13, 17	24, 24	10, 12	10, 11	8, 8	16, 18	29, 31.2	11, 11	12, 12	11, 12	0, 0	13, 17	16, 16	14, 15	23, 24	15, 15
MRP005	Mirap	Female	5	No	X, X	15, 16	15, 17	10, 10	15, 15	8, 11	14, 18	11, 12	13, 15	22, 24	11, 12	11, 12	8, 8	18, 20	29, 31.2	8, 11	12, 12	11, 12	0, 0	13, 13	16, 17	13, 15	23, 24	15, 15
MRP008	Mirap	Female	50	No	X, X	16, 17	12, 17	10, 10	14, 17	8, 12	20, 23	12, 13	14, 15	23, 24	12, 12	10, 11	6, 8	18, 18	29, 29	12, 12	10, 11	11, 11	0, 0	12, 14	19, 19	12, 13	21, 22	15, 15
MRP012	Mirap	Female	9	No	X, X	15, 17	12, 12	10, 12	13, 14	8, 12	19, 20	12, 13	14, 15	22, 24	12, 12	10, 13	6, 9	18, 18	29, 30	8, 12	11, 11	11, 12	0, 0	14, 14	18, 19	13, 13	22, 25	15, 15
MRP013	Mirap	Female	6	No	X, X	15, 17	12, 12	10, 10	14, 16	12, 12	19, 23	11, 13	14, 15	23, 24	12, 12	11, 12	8, 8	18, 18	29, 30	8, 12	11, 11	11, 12	0, 0	12, 14	18, 19	13, 13	22, 23	15, 15
MRP015	Mirap	Female	14	No	X, X	15, 16	14, 16	10, 12	14, 17	12, 12	12, 14	11, 12	13, 18	19, 23	11, 12	13, 14	6, 8	16, 18	29, 33.2	10, 12	12, 13	8, 11	0, 0	13, 14	17, 18	13, 16	20, 25	15, 16
MRP016	Mirap	Female	7	No	X, X	15, 16	11, 17	10, 10	14, 15	8, 12	12, 16	11, 12	13, 18	23, 24	11, 12	12, 14	6, 9	18, 18	30, 33.2	12, 12	12, 13	9, 11	0, 0	11, 13	17, 18	13, 15	20, 25	15, 16
MRP018	Mirap	Female	20	No	X, X	15, 16	12, 17	10, 12	14, 14	8, 10	20, 20	12, 12	18, 18	19, 23	9, 10	12, 15	7, 8	18, 18	29, 30.2	10, 10	11, 11	9, 11	0, 0	11, 11	18, 19	14, 14.2	25, 26	16, 16
MRP020	Mirap	Female	29	No	X, X	16, 16	15, 15	11, 11	13, 15	8, 12	11, 11	10, 11	14, 14	19, 19	12, 12	10, 14	8, 8	19, 19	30.2, 31.2	8, 12	10, 12	9, 11	0, 0	12, 13	17, 21	13, 14	21, 22	15, 15
MRP021	Mirap	Female	4	No	X, X	14, 17	14, 16	10, 10	14, 15	8, 13	14, 20	10, 12	17, 18	19, 23	11, 12	12, 13	6, 9	16, 18	29, 33.2	12, 12	12, 13	8, 11	0, 0	13, 13	17, 18	13, 16	23, 24	15, 16
MRP022	Mirap	Female	3	No	X, X	15, 17	15, 17	10, 11	15, 16	8, 12	13, 14	11, 12	17, 17	19, 22	10, 11	12, 15	6, 8	17, 18	29, 32.2	11, 11	10, 12	9, 11	0, 0	12.3, 13	20, 22	13, 13	24, 24	15, 16
MRP023	Mirap	Female	42	No	X, X	15, 15	17, 17	10, 10	13, 15	8, 13	17, 22	11, 12	13, 22	23, 23	12, 12	10, 15	8, 9	16, 17	27, 31	8, 10	10, 11	9, 11	0, 0	14, 15	16, 22	13, 14	24, 25	15, 15
MRP026	Mirap	Female	30	No	X, X	15, 18	11, 19	10, 10	13, 15	8, 9	16, 19	12, 12	14, 19	19, 24	12, 12	10, 12	8, 8	14, 18	29, 29	8, 8	11, 13	11, 12	0, 0	13, 14	19, 22	14, 14	22, 25	15, 15
MRP027	Mirap	Female	6	No	X, X	15, 16	17, 19	10, 10	13, 15	8, 12	16, 20	11, 12	14, 14	23, 24	12, 12	10, 12	8, 8	18, 18	27, 29	8, 8	10, 13	9, 12	0, 0	13, 14	19, 22	14, 14	22, 23	15, 16
MRP028	Mirap	Female	5	No	X, X	15, 15	11, 14	10, 10	13, 15	9, 12	16, 20	12, 12	19, 22	19, 19	12, 12	10, 10	8, 8	18, 18	27, 29	8, 8	10, 13	11, 11	0, 0	13, 14	19, 22	14, 14	25, 25	15, 16
MRP029	Mirap	Female	2	No	X, X	17, 18	14, 19	10, 10	15, 15	9, 12	19, 22	11, 12	14, 19	23, 24	12, 12	10, 10	8, 9	17, 18	29, 30	8, 8	10, 11	11, 11	0, 0	13, 14	19, 22	14, 14	22, 25	15, 15
MRP031	Mirap	Female	56	No	X, X	15, 17	12, 13	10, 10	13, 15	8, 12	12, 16	11, 12	13, 15	19, 23	10, 10	12, 13	8, 8	18, 19	28, 30	8, 11	11, 14	9, 12	0, 0	12, 14	16, 18	13, 14	23, 26	15, 15
MRP033	Mirap	Female	17	No	X, X	16, 17	12, 13	10, 12	13, 17	8, 12	12, 18	11, 13	15, 15	19, 23	10, 12	10, 13	8, 8	18, 19	30, 31	8, 11	11, 14	9, 11	0, 0	12, 12	16, 19	13, 14	20, 26	15, 15
MRP034	Mirap	Female	22	No	X, X	16, 17	12, 16	10, 12	14, 15	8, 8	16, 18	11, 13	14, 15	19, 24	10, 12	10, 12	6, 8	18, 18	28, 29	8, 11	11, 14	9, 11	0, 0	11, 14	16, 19	12, 13	20, 26	15, 15
MRP038	Mirap	Female	24	No	X, X	15, 16	16, 18	10, 10	13, 15	8, 12	14, 19	11, 13	13, 13	22, 22	10, 12	11, 12	7, 8	16, 18	29, 33.2	8, 12	11, 11	11, 11	0, 0	14, 14	17, 19	14, 15	19, 26	11, 16
MRP039	Mirap	Female	6	No	X, X	15, 15	16, 17	10, 10	13, 15	8, 12	19, 23	10, 13	13, 17	22, 24	10, 12	11, 12	7, 8	16, 18	29, 33.2	8, 11	11, 12	9, 11	0, 0	14, 15	17, 21	14, 15	19, 19	11, 16
MRP040	Mirap	Female	5	No	X, X	16, 16	17, 18	10, 10	13, 13	12, 12	10, 19	10, 13	13, 17	22, 24	10, 12	9, 11	8, 8	16, 18	28, 33.2	12, 12	11, 12	9, 11	10, 10	14, 15	16, 17	14, 14	19, 26	11, 15
MRP041	Mirap	Female	3	No	X, X	15, 15	12, 18	10, 12	13, 15	8, 12	10, 14	11, 13	13, 17	22, 24	10, 12	11, 11	7, 8	16, 18	29, 29	12, 12	11, 12	9, 11	0, 0	14, 15	16, 19	13, 14	19, 23	11, 15
MRP042	Mirap	Female	2	No	X, X	15, 16	12, 16	10, 12	15, 15	12, 12	10, 19	11, 13	13, 14	22, 23	10, 10	9, 12	8, 8	18, 18	29, 29	8, 11	11, 12	9, 11	0, 0	14, 15	16, 17	13, 15	23, 26	11, 15
MRP043	Mirap	Female	26	No	X, X	15, 16	13, 17	10, 12	14, 16	8, 10	12, 19	11, 12	14, 18	17, 23	11, 11	10, 14	8, 8	18, 18	31, 32.2	8, 11	12, 12	11, 12	0, 0	13, 14	18, 20	12, 15	19, 23	15, 16
MRP044	Mirap	Female	6	No	X, X	15, 16	16, 17	12, 12	14, 16	10, 12	17, 19	10, 12	14, 16	17, 23	10, 11	11, 14	8, 8	18, 18	29, 32.2	11, 13	11, 12	9, 12	0, 0	14, 15	16, 20	12, 13	19, 23	15, 15
MRP046	Mirap	Female	2	No	X, X	16, 16	13, 16	12, 12	14, 16	10, 12	19, 23	11, 12	14, 16	17, 24	10, 11	10, 11	8, 8	18, 18	29, 31	8, 11	11, 12	9, 12	0, 0	13, 15	16, 20	13, 15	19, 25	15, 16
MRP047	Mirap	Female	22	No	X, X	15, 16	16, 16	12, 14	13, 15	8, 11	10, 23	8, 10	14, 17	23, 24	10, 11	10, 11	8, 8	16, 18	28, 28	11, 13	10, 12	9, 11	0, 0	13, 15	16, 21	13, 14	19, 23	15, 15
MRP056	Mirap	Female	30	No	X, X	15, 18	12, 17	10, 11	13, 14	8, 8	11, 12	9, 12	13, 14	19, 23	12, 12	12, 14	8, 8	16, 18	30, 30	8, 10	11, 12	11, 11	0, 0	12, 15	16, 16	13, 14	25, 26	15, 15
MRP058	Mirap	Female	7	No	X, X	15, 15	16, 17	11, 11	13, 14	8, 11	11, 22	9, 9	13, 14, 15	19, 23	12, 12	11, 12	6, 8	16, 17	28, 30	8, 10	11, 13	9, 11	0, 0	12, 15	16, 19	13, 14	24, 26	11, 15
MRP062	Mirap	Female	12	No	X, X	14, 16	17, 17	10, 10	15, 16	11, 12	18, 19	12, 12	13, 17	23, 23	10, 12	10, 11	6, 8	17, 17	28, 32.2	11, 11	10, 12	9, 11	0, 0	12, 14	19, 20	12, 13	24, 26	15, 16
MRP063	Mirap	Female	2	No	X, X	13, 17	12, 19	10, 12	14, 15	8, 13	16, 21	11, 12	15, 19	19, 20	10, 11	10, 11	6, 8	16, 18	27, 30	10, 12	12, 12	9, 9	0, 0	15, 16	16, 18	13, 14	23, 26	15, 15
MRP064	Mirap	Female	3	No	X, X	15, 17	11, 12	10, 12	14, 17	8, 11	12, 20	11, 12	13, 19	19, 19	11, 12	10, 10	6, 6	14, 17	29, 33.2	8, 12	12, 12	9, 11	0, 0	11, 12	19, 19	13, 14	23, 26	15, 16
MRP065	Mirap	Female	19	No	X, X	16, 16	14, 17	11, 12	15, 16	8, 12	11, 12	10, 11	13, 18	19, 25	11, 12	12, 14	8, 8	18, 18	28, 31	8, 12	10, 10	9, 11	0, 0	11, 13	19, 23	12, 15.2	19, 23	15, 16
MRP068	Mirap	Female	10	No	X, X	15, 16	15, 17	10, 10	14, 15	8, 11	22, 22	11, 13	12, 13	25, 25	11, 12	8, 11	8, 8	18, 18	28, 30.2	8, 12	10, 10	8, 9	0, 0	11, 14	18, 19	14, 14.2	19, 25	15, 16
MRP069	Mirap	Female	4	No	X, X	13, 15	15, 17	10, 10	14, 15	8, 13	11, 22	11, 11	12, 17	23, 25	11, 12	11, 14	8, 9	18, 18	31, 31	8, 11	9, 10	9, 11	0, 0	11, 14	18, 19	12, 14	25, 26	15, 16
MRP072	Mirap	Female	21	No	X, X	16, 17	15, 16	12, 12	13, 14	8, 11	5, 24	10, 11	14, 17	23, 23	11, 12	11, 16	9, 9	16, 16	29, 30	8, 8	10, 11	8, 8	0, 0	13, 14	16, 17	13, 15	21, 23	15, 17
MRP073	Mirap	Female	6	No	X, X	16, 16	16, 17	10, 12	14, 16	8, 11	5, 19	12, 13	14, 20	22, 23	11, 12	11, 11	9, 10	16, 19	30, 30.2	8, 11	12, 12	9, 11	0, 0	10, 15	19, 20	14, 15	19, 21	15, 15
MRP075	Mirap	Female	25	No	X, X	13, 17	17, 18	10, 10	15, 15	8, 8	14, 19	11, 13	13, 14	22, 23	10, 11	10, 12	6, 8	16, 17	28, 29	11, 11	11, 12	11, 11	0, 0	14, 15	19, 19	14.2, 16	19, 23	15, 16
MRP076	Mirap	Female	3	No	X, X	16, 18	13, 18	10, 12	15, 16	11, 12	14, 19	11, 13	14, 17	20, 22	10, 11	10, 14	6, 8	14, 18	29, 31	11, 12	11, 12	11, 11	0, 0	11, 15	17, 20	14, 14.2	19, 24	16, 16
MRP080	Mirap	Female	63	No	X, X	16, 17	17, 18	10, 10	14, 15	8, 11	12, 22	12, 12	18, 19	22, 23	10, 12	12, 12	7, 9	18, 18	29, 33.2	8, 10	10, 12	9, 11	0, 0	13, 15	19, 19	12, 15	23, 24	15, 15
MRP082	Mirap	Female	25	No	X, X	17, 18	16, 17	10, 11	16, 17	10, 10	12, 14	11, 11	13, 19	20, 24	10, 12	14, 17	6, 10	17, 18	29, 30	11, 13	10, 11	8, 9	0, 0	13, 15	18, 18	14, 14	23, 23	13, 17
MRP083	Mirap	Female	11	No	X, X	15, 17	15, 16	10, 10	14, 15	8, 12	11, 12	12, 12	17, 19	22, 23	10, 12	12, 13	8, 9	15, 15	29, 33.2	8, 13	8, 10	9, 11	0, 0	13, 15	17, 20	14.2, 15	23, 25	15, 16
MRP084	Mirap	Female	8	No	X, X	15, 17	15, 16	10, 10	15, 15	8, 12	11, 17	12, 12	17, 19	17, 22	10, 12	12, 13	6, 8	15, 15	29, 32.2	11, 12	8, 10	11, 12	0, 0	13, 13	18, 20	13, 14.2	19, 24	15, 16
MRP086	Mirap	Female	5	No	X, X	18, 18	16, 18	10, 11	15, 17	8, 10	12, 22	11, 12	13, 19	20, 22	10, 10	8, 14	6, 8	17, 18	30, 31.2	8, 13	10, 10	8, 9	0, 0	13, 16	18, 19	14, 14	19, 23	15, 17
MRP090	Mirap	Female	27	No	X, X	15, 18	16, 17	10, 10	15, 16	8, 8	12, 16	10, 12	13, 15	22, 23	12, 12	11, 12	8, 9	18, 19	30, 37.2	10, 11	10, 12	11, 12	0, 0	11, 12	19, 22	12, 14	20, 26	15, 15
MRP096	Mirap	Female	14	No	X, X	15, 18	16, 17	10, 10	13, 15	8, 9	18, 20	12, 12	14, 18	22, 25	10, 11	10, 14	6, 9	17, 18	28, 30.2	8, 11	11, 13	9, 11	0, 0	13, 16	19, 22	13, 14.2	24, 26	15, 16
MRP097	Mirap	Female	11	No	X, X	15, 18	15, 18	10, 10	13, 14	8, 9	11, 18	12, 12	13, 18	22, 25	10, 12	10, 14	6, 8	17, 18	28, 30.2	8, 11	11, 13	9, 9	0, 0	13, 14	17, 19	13, 14.2	19, 22	15, 16
MRP099	Mirap	Female	5	No	X, X	15, 18	16, 18	10, 11	14, 15	8, 9	11, 18	11, 12	13, 17	23, 24	10, 12	12, 14	6, 9	17, 18	28, 30.2	8, 11	11, 13	9, 11	0, 0	13, 14	19, 22	13, 14.2	24, 26	15, 15
MRP102	Mirap	Female	60	No	X, X	16, 17	16, 17	10, 11	15, 15	8, 12	14, 17	11, 11	13, 17	23, 23	12, 12	12, 12	8, 9	17, 20	29, 29	8, 12	12, 13	9, 10	0, 0	12, 13	17, 19	14, 15	24, 24	15, 15
MRP103	Mirap	Female	47	No	X, X	16, 16	16, 17	11, 12	13, 14	8, 9	17, 24	11, 12	14, 20	23, 23	11, 12	12, 15	6, 9	17, 19	28, 30	8, 12	11, 12	10, 12	14, 14	13, 14	19, 19	14, 15	19, 20	15, 15
MRP104	Mirap	Female	26	No	X, X	16, 17	16, 16	10, 11	14, 15	9, 12	17, 23	11, 12	14, 20	23, 23	11, 12	12, 15	8, 9	17, 17	28, 30	12, 12	11, 13	9, 10	0, 0	12, 12	19, 19	13, 13	19, 20	15, 15
MRP107	Mirap	Female	46	No	X, X	15, 16	17, 19	10, 11	14, 15	11, 12	13, 15	12, 14	14, 22	19, 19	11, 12	11, 12	8, 9	15, 16	29, 30	8, 12	11, 11	9, 12	0, 0	14, 14	18, 20	13, 14	23, 24	15, 15
MRP108	Mirap	Female	20	No	X, X	15, 16	11, 19	10, 14	14, 15	11, 12	11, 15	12, 12	14, 14	19, 19	11, 11	10, 12	8, 9	15, 18	29, 29	10, 12	11, 12	11, 12	0, 0	14, 15	18, 20	13, 14	24, 26	15, 15
MRP109	Mirap	Female	17	No	X, X	15, 16	12, 19	10, 10	14, 14	11, 11	11, 15	12, 14	14, 22	19, 19	11, 11	11, 12	8, 8	16, 18	29, 30	8, 8	11, 11	11, 12	0, 0	14, 15	18, 20	13, 13	24, 26	15, 15
MRP113	Mirap	Female	21	No	X, X	15, 17	13, 17	10, 10	13, 14	8, 13	11, 14	11, 11	15, 15	21, 25	12, 13	12, 12	8, 9	17, 18	30, 30	8, 11	10, 13	8, 9	0, 0	14, 16	18, 23	13, 16	20, 23	15, 16
MRP117	Mirap	Female	12	No	X, X	15, 15	15, 17	10, 12	15, 15	9, 11	12, 16	12, 12	19, 22	21, 23	12, 12	11, 12	6, 9	16, 17	29, 31	8, 12	12, 12	11, 12	0, 0	14, 14	19, 20	14, 15	22.2, 26	15, 15
MRP119	Mirap	Female	45	No	X, X	16, 16	14, 18	10, 12	15, 16	12, 12	12, 19	11, 11	17, 17	19, 23	10, 12	12, 12	6, 8	18, 18	28, 28	8, 11	11, 12	8, 9	0, 0	14, 15	16, 19	13, 13	23, 24	15, 15
MRP120	Mirap	Female	20	No	X, X	16, 16	15, 16	10, 11	13, 15	9, 12	12, 20	11, 12	17, 17	21, 22	10, 12	10, 12	6, 8	17, 18	28, 29	11, 12	11, 12	8, 11	0, 0	13, 14	16, 19	13, 14	23, 24	15, 15
MRP124	Mirap	Female	31	No	X, X	15, 16	18, 19	10, 10	15, 16	8, 12	11, 14	11, 12	13, 13	22, 22	10, 15	12, 12	7, 8	18, 18	29, 29	8, 12	11, 11	9, 11	0, 0	14, 14	18, 20	12, 15	19, 26	11, 15
MRP128	Mirap	Female	37	No	X, X	16, 17	12, 16	10, 10	14, 17	12, 12	18, 21	11, 12	13, 15	18, 19	10, 12	10, 11	6, 6	16, 17	27, 33.2	12, 12	10, 12	9, 9	0, 0	14, 15	16, 16	13, 13	20, 24	15, 16
MRP130	Mirap	Female	9	No	X, X	13, 17	15, 16	10, 10	13, 14	8, 12	14, 18	11, 11	15, 19	19, 24	11, 12	10, 14	6, 6	16, 18	27, 32.2	11, 12	12, 13	9, 9	0, 0	12, 15	16, 25	13, 15	24, 24	15, 16
MRP131	Mirap	Female	6	No	X, X	16, 18	12, 15	10, 10	13, 17	8, 12	11, 18	11, 11	13, 20	19, 24	11, 12	11, 14	6, 8	17, 18	33.2, 33.2	11, 12	10, 10	9, 9	0, 0	12, 14	16, 17	12, 13	20, 25	15, 16
MRP132	Mirap	Female	3	No	X, X	16, 18	15, 16	10, 11	14, 16	8, 12	14, 21	11, 11	15, 19	19, 24	11, 12	10, 11	6, 8	16, 18	33.2, 33.2	11, 12	10, 12	9, 9	0, 0	13, 15	16, 17	13, 15	20, 25	15, 15
MRP134	Mirap	Female	52	No	X, X	15, 18	16, 17	10, 12	13, 15	8, 9	11, 15	11, 13	14, 15	23, 24	12, 12	11, 11	6, 8	14, 18	29, 33.2	8, 11	10, 10	9, 11	0, 0	12, 12	17, 19	14, 15	22, 25	15, 16
MRP137	Mirap	Female	21	No	X, X	15, 18	15, 16	10, 12	15, 15	8, 8	15, 19	11, 13	15, 17	23, 25	12, 12	11, 12	6, 8	18, 18	30.2, 33.2	8, 8	10, 10	9, 9	0, 0	12, 13	16, 19	13, 15	23, 25	15, 15
MRP138	Mirap	Female	18	No	X, X	13, 18	17, 17	10, 12	13, 15	8, 8	11, 15	11, 12	14, 15	19, 24	12, 12	10, 11	8, 8	14, 17	29, 33.2	8, 12	10, 12	11, 11	0, 0	12, 15	17, 22	14, 15	22, 24	15, 16
MRP139	Mirap	Female	12	No	X, X	15, 16	16, 18	10, 10	13, 15	8, 8	15, 20	11, 11	14, 17	23, 25	12, 12	11, 12	6, 8	18, 18	29, 30.2	8, 11	10, 10	8, 9	0, 0	12, 14	16, 19	13, 14	22, 23	15, 15
MRP140	Mirap	Female	48	No	X, X	15, 16	17, 18	11, 12	14, 16	8, 8	17, 20	10, 10	13, 14	19, 24	10, 12	8, 9	6, 8	14, 18	29, 31.2	12, 12	10, 13	9, 11	0, 0	13, 16	16, 20	13, 15	21, 24	15, 15
MRP144	Mirap	Female	32	No	X, X	17, 17	15, 18	10, 12	13, 14	8, 8	17, 19	11, 13	15, 17	22, 23	10, 11	10, 11	6, 8	16, 17	29, 30, 31	6, 11	11, 11	9, 9	0, 0	14, 15	16, 19	14.2, 15	23, 23	15, 16
MRP146	Mirap	Female	2	No	X, X	16, 17	11, 18	12, 14	13, 15	8, 11	11, 19	12, 13	13, 17	19, 22	11, 12	11, 12	8, 9	17, 18	29, 30, 31	8, 11	11, 13	9, 9	0, 0	14, 14	18, 19	13, 15	23, 25	15, 16
MRP149	Mirap	Female	23	No	X, X	13, 15	15, 18	10, 12	14, 15	8, 8	14, 22	12, 12	18, 22	19, 22	10, 12	14, 15	8, 9	17, 18	32.2, 33.2	11, 12	11, 11	11, 12	0, 0	13, 14	22, 23	13, 14	23, 25	15, 16
MRP150	Mirap	Female	3	No	X, X	15, 16	15, 19	10, 12	14, 16	8, 8	11, 22	12, 12	13, 22	19, 22	12, 12	12, 15	7, 9	17, 18	30.2, 33.2	8, 12	11, 11	9, 12	0, 0	10, 13	19, 22	12, 13	23, 25	11, 16
MRP151	Mirap	Female	62	No	X, X	16, 18	16, 18	10, 11	15, 16	8, 10	14, 17	11, 12	19, 19	20, 22	10, 10	12, 17	9, 10	18, 18	29, 29	8, 11	10, 10	9, 9	0, 0	11, 13, 16	18, 18	14, 14	23, 24	13, 15
MRP154	Mirap	Female	7	No	X, X	16, 17	12, 17	10, 11	14, 14	8, 9	14, 19	10, 12	14, 15	21, 22	9, 15	8, 12	9, 9	18, 18	30, 30	11, 12	11, 12	9, 12	0, 0	12, 14	16, 20	13, 15	23, 23	16, 16
MRP156	Mirap	Female	3	No	X, X	16, 17	12, 17	10, 11	14, 15	9, 12	14, 17	10, 11	15, 15	21, 22	12, 13	8, 12	8, 9	18, 18	28, 29	12, 12	11, 12	9, 12	0, 0	14, 15	16, 20	13, 15	20, 24	15, 15
MRP159	Mirap	Female	29	No	X, X	17, 17	12, 15	10, 10	14, 15	8, 9	14, 14	11, 12	15, 17	23, 23	11, 12	8, 10	8, 9	18, 19	29, 30	6, 11	11, 13	8, 9	0, 0	10, 13	18, 19	13, 14	23, 24	15, 15
MRP163	Mirap	Female	1	No	X, X	14, 15	16, 16	10, 14	16, 17	8, 11	14, 17	11, 12	13, 18	22, 23	12, 12	12, 13	6, 8	17, 18	29, 32.2	8, 8	9, 11	9, 9	7, 7	12, 13	18, 19	13, 13.2	20, 26	15, 17
MRP165	Mirap	Female	56	No	X, X	16, 16	16, 18	10, 10	14, 15	9, 11	12, 14	11, 14	16, 17	19, 22	10, 12	10, 16	6, 9	17, 17	29, 30, 31	9, 11	10, 13	9, 11	0, 0	13, 14	17, 18	13, 14	20, 24	15, 16
MRP166	Mirap	Female	30	No	X, X	16, 18	16, 16	10, 10	14, 15	8, 9	14, 21	11, 13	14, 17	22, 23	10, 11	11, 16	8, 9	16, 17	27, 29	11, 12	10, 10	9, 12	0, 0	13, 13	17, 20	13, 15	19, 20	15, 16
MRP167	Mirap	Female	29	No	X, X	15, 16	16, 17	10, 11	14, 15	8, 11	12, 21	13, 14	15, 17	22, 23	10, 11	12, 16	6, 8	16, 17	27, 29	11, 12	10, 10	11, 12	0, 0	13, 14	18, 20	13, 14	24, 24	15, 15
MRP170	Mirap	Female	27	No	X, X	15, 16	16, 16	10, 10	14, 16	8, 11	14, 21	11, 12	15, 17	19, 23	10, 11	10, 11	6, 8	16, 17	30.2, 31	9, 12	10, 10	9, 12	0, 0	13, 13	18, 19	13, 15	19, 20	15, 16
MRP171	Mirap	Female	1	No	X, X	17, 18	17, 18	11, 14	15, 16	8, 13	11, 12	10, 12	15, 17	23, 24	11, 11	12, 12	8, 9	17, 19	29, 30	12, 12	10, 12	9, 11	0, 0	14, 15	17, 19	14, 15	23, 26	15, 15
MRP175	Mirap	Female	32	No	X, X	15, 15	18, 19	10, 11	14, 16	11, 12	17, 19	11, 11	13, 15	21, 22	11, 11	10, 10	9, 9	16, 18	28, 29	8, 8	11, 12	8, 8	0, 0	13, 14	18, 20	14, 14	19, 22	15, 15
MRP176	Mirap	Female	2	No	X, X	15, 16	17, 18	10, 11	14, 16	11, 11	12, 17	11, 11	14, 15	21, 23	10, 11	10, 11	6, 9	16, 16	27, 28	8, 11	10, 12	8, 12	0, 0	13, 14	18, 18	14, 15	22, 24	15, 16
MRP179	Mirap	Female	54	No	X, X	16, 17	15, 17	10, 10	15, 15	8, 12	11, 14	11, 11	15, 15	21, 23	11, 12	8, 12	6, 8	16, 18	30, 31.2	6, 8	11, 11	8, 11	0, 0	10, 10	19, 21	14, 14	23, 23	13, 15
MRP180	Mirap	Female	45	No	X, X	15, 17	11, 17	12, 12	14, 15	8, 9	16, 20	11, 11	13, 18	18, 19	10, 11	10, 12	6, 8	14, 16	29, 30	8, 12	10, 12	9, 11	0, 0	11, 14	19, 22	13, 15.2	26, 26	11, 15
MRP182	Mirap	Female	5	No	X, X	15, 17	17, 18	10, 12	15, 15	8, 12	11, 22	8, 11	15, 16	22, 24	11, 12	10, 14	9, 9	17, 19	30.2, 31	8, 8	10, 12	9, 11	0, 0	13, 15	16, 19	13, 13	19, 19	15, 15
MRP183	Mirap	Female	2	No	X, X	16, 17	17, 17	10, 10	14, 15	8, 12	11, 21	8, 11	17, 22	22, 24	12, 12	10, 14	8, 9	16, 18	30.2, 30.2	8, 11	10, 10	9, 9	0, 0	13, 13	16, 19	13, 14	19, 23	11, 15
MRP185	Mirap	Female	10	No	X, X	15, 17	12, 16	10, 11	14, 14	8, 11	14, 14	12, 13	14, 16	18, 24	12, 12	11, 14	8, 8	16, 18	29, 33.2	8, 12	10, 12	9, 9	0, 0	13, 13	18, 19	14, 15	25, 25	15, 16
MRP190	Mirap	Female	1	No	X, X	15, 16	17, 17	10, 10	14, 15	8, 12	17, 18	9, 11	15, 19	20, 24	9, 10	10, 14	9, 9	17, 18	30, 30.2	10, 11	10, 11	9, 11	0, 0	12, 12	17, 20	13, 13	25, 25	15, 16
MRP192	Mirap	Female	31	No	X, X	15, 17	16, 18.3	10, 10	15, 17	8, 12	18, 21	12, 12	13, 17	19, 19	10, 12	9, 14	6, 8	16, 17	27, 33.2	11, 12	11, 12	9, 11	0, 0	11, 14	16, 23	13, 13	20, 23	15, 15
MRP194	Mirap	Female	7	No	X, X	16, 17	17, 18.3	10, 10	15, 17	8, 11	11, 18	12, 13	13, 14	19, 24	12, 12	12, 14	8, 8	14, 16	27, 28, 29	10, 11	11, 12	11, 11	0, 0	11, 14	16, 17	13, 15	20, 22	15, 15
MRP195	Mirap	Female	3	No	X, X	16, 17	17, 18.3	10, 10	15, 17	11, 12	18, 19	12, 13	13, 14	19, 19	10, 11	9, 12	8, 8	16, 18	27, 28, 29	8, 12	12, 12	9, 11	0, 0	13, 14	16, 22	13, 15	22, 23	15, 15
MRP196	Mirap	Female	1	No	X, X	16, 17	16, 17	10, 10	14, 17	8, 11	11, 21	12, 13	13, 14	19, 24	10, 11	9, 14	6, 8	14, 17	27, 28, 29	8, 11	12, 12	9, 11	0, 0	11, 13	17, 23	13, 14	20, 22	15, 15
MRP198	Mirap	Female	44	No	X, X	15, 15	12, 13	11, 12	13, 15	8, 8	11, 12	11, 12	13, 15	23, 23	10, 12	13, 14	6, 8	18, 19	29, 30	8, 8	11, 12	9, 11	0, 0	12, 12	16, 18	12, 14	23, 25	15, 15
MRP200	Mirap	Female	36	No	X, X	15, 15	15, 17	10, 12	14, 14	10, 11	11, 20	12, 12	15, 18	17, 19	9, 12	12, 15	7, 8	17, 18	29, 30.2	10, 10	11, 12	9, 12	0, 0	14, 16	18, 22	14, 15	23, 25	11, 16
MRP201	Mirap	Female	16	No	X, X	15, 15	14, 17	10, 10	14, 14	8, 11	11, 19	12, 12	13, 15	17, 23	10, 12	12, 12	6, 8	17, 18	29, 30.2	10, 10	10, 12	8, 12	0, 0	11, 16	19, 22	14.2, 15	19, 23	11, 16
MRP202	Mirap	Female	10	No	X, X	15, 15	12, 17	10, 10	14, 14	8, 11	14, 20	12, 12	13, 15	17, 23	9, 10	10, 12	7, 8	17, 18	29, 30.2	10, 10	10, 11	9, 11	0, 0	11, 16	18, 19	14, 15	23, 26	11, 16
MRP208	Mirap	Female	40	No	X, X	15, 16	17, 18	10, 12	13, 16	8, 8	17, 20	10, 13	14, 14	19, 19	11, 12	8, 9	6, 8	17, 18	31, 33.2	11, 12	12, 13	11, 11	0, 0	14, 15	17, 19	13, 14	21, 26	15, 15
MRP210	Mirap	Female	10	No	X, X	16, 17	12, 17	11, 15	13, 14	9, 12	23, 23	13, 13	14, 20	23, 23	10, 13	10, 11	9, 9	17, 17	28, 29	8, 12	9, 10	8, 11	0, 0	11, 14, 15	19, 25	13, 14	22.2, 23	15, 16
MRP212	Mirap	Female	66	No	X, X	16, 17	12, 16	10, 15	13, 16	8, 11	17, 23	10, 11	17, 19	23, 25	12, 12	9, 10	8, 9	17, 17	29, 31.2	10, 11	11, 11	9, 11	0, 0	13, 15	19, 19	13, 14	19, 23	15, 16
MRP214	Mirap	Female	32	No	X, X	13, 15	14, 15	10, 11	14, 16	8, 8	11, 14	11, 11	13, 17	19, 22	10, 11	10, 12	7, 8	18, 18	29, 30.2	11, 12	11, 12	11, 12	0, 0	14, 14	16, 18	14, 14	19, 25	11, 16
MRP215	Mirap	Female	3	No	X, X	15, 15	14, 17	11, 11	15, 16	8, 12	11, 17	10, 11	13, 17	19, 20	10, 12	10, 11	6, 7	18, 19	30.2, 31.2	8, 11	10, 11	11, 12	0, 0	14, 16	17, 18	14, 14	19, 19	11, 15
MRP216	Mirap	Female	2	No	X, X	15, 15	13, 15	11, 11	15, 16	8, 12	14, 17	10, 11	13, 17	22, 23	11, 12	12, 14	7, 9	18, 19	30, 30.2	12, 13	10, 12	11, 12	0, 0	14, 16	18, 19	14, 15	19, 19	15, 16
MRP218	Mirap	Female	32	No	X, X	14, 16	14, 16	10, 10	13, 15	9, 12	11, 13	12, 12	13, 13	23, 23	11, 11	10, 14	8, 8	18, 19	29, 30	11, 11	11, 11	11, 11	0, 0	14, 14	18, 19	13.2, 14	24, 26	15, 17
MRP219	Mirap	Female	10	No	X, X	14, 17	16, 17	10, 10	15, 15	9, 12	13, 21	12, 12	13, 18	19, 23	11, 12	10, 10	6, 8	19, 19	29, 30	10, 11	11, 13	9, 11	0, 0	13, 14	18, 19	13.2, 14	24, 26	15, 17
MRP221	Mirap	Female	6	No	X, X	14, 17	16, 17	10, 10	15, 15	9, 12	13, 21	11, 12	13, 17	19, 23	11, 12	10, 14	8, 9	18, 19	29, 30	11, 11	10, 11	11, 11	0, 0	11, 14	18, 18	13.2, 14	19, 24	15, 15
MRP224	Mirap	Female	30	No	X, X	17, 18	14, 17	10, 10	14, 14	8, 12	11, 17	12, 12	15, 19	20, 23	12, 12	11, 12	6, 9	18, 18	29, 29	9, 12	11, 12	11, 11	0, 0	13, 13	19, 22	13, 14	21, 24	15, 15
MRP225	Mirap	Female	10	No	X, X	17, 17	14, 17	10, 10	14, 16	8, 9	11, 16	12, 12	15, 19	23, 23	10, 12	10, 11	6, 9	18, 20	29, 30	12, 12	12, 13	11, 12	0, 0	13, 15	19, 20	14, 15	19, 24	15, 15
MRP227	Mirap	Female	2	No	X, X	15, 18	12, 14	10, 12	14, 14	8, 11	11, 14	11, 12	14, 19	21, 23	9, 12	11, 11	9, 9	18, 18	29, 30	8, 12	9, 11	11, 12	0, 0	11, 13	18, 22	14, 14	19, 24	15, 15
MRP228	Mirap	Female	46	No	X, X	16, 18	12, 17	10, 10	13, 14	8, 8	11, 16	9, 12	13, 14	19, 19	11, 12	10, 12	8, 8	16, 17	29, 30.2	8, 10	11, 13	9, 9	0, 0	14, 14	16, 16	14, 14	25, 26	15, 15
MRP230	Mirap	Female	38	No	X, X	17, 17	13, 16	10, 12	14, 16	12, 12	15, 15	10, 11	20, 21	23, 24	11, 11	10, 11	8, 8	16, 18	29, 30	11, 12	11, 13	9, 11	0, 0	13, 15	18, 19	13, 14	19, 24	15, 16
MRP231	Mirap	Female	14	No	X, X	16, 18	16, 18	10, 11	14, 15	12, 13	12, 14	11, 14	13, 13	18, 19	11, 12	9, 12	6, 9	18, 18	29, 30	8, 8	10, 12	8, 11	0, 0	12, 16	16, 17	13, 14	20, 20	15, 16
MRP232	Mirap	Female	4	No	X, X	17, 18	13, 17	12, 13	14, 15	12, 12	11, 15	11, 11	20, 22	22, 25	11, 12	9, 10	6, 8	17, 18	29, 30.2	9, 10	10, 11	9, 9	0, 0	15, 15	16, 22	13, 14	19, 25	15, 15
MRP233	Mirap	Female	42	No	X, X	17, 17	13, 16	10, 13	14, 16	8, 12	15, 17	10, 11	17, 20	19, 25	11, 11	10, 11	8, 8	17, 17	29, 30	9, 12	10, 11	9, 9	0, 0	15, 15	16, 16	13, 14	19, 24	15, 15
MRP234	Mirap	Female	21	No	X, X	16, 17	16, 18	10, 10	16, 17	8, 12	15, 24	11, 13	15, 21	24, 25	11, 12	11, 12	6, 8	17, 18	29, 30	8, 10	11, 12	9, 9	0, 0	13, 15	16, 21	14, 14	23, 24	16, 16
MRP239	Mirap	Female	23	No	X, X	16, 17	17, 18	11, 13	14, 15	8, 9	17, 21	11, 12	13, 14	22, 24	11, 12	12, 14	6, 8	17, 18	29, 31	8, 12	10, 12	11, 12	0, 0	12, 14	18, 22	13, 14	24, 25	15, 15
MRP245	Mirap	Female	30	No	X, X	14, 16	12, 16	11, 15	13, 15	8, 8	12, 23	11, 11	15, 17	23, 25	10, 12	9, 10	8, 8	17, 19	29, 29	10, 12	10, 11	9, 11	0, 0	12, 13	18, 19	14, 16	19, 22.2	15, 16
MRP246	Mirap	Female	12	No	X, X	15, 16	11, 12	10, 11	14, 15	8, 12	20, 21	12, 12	13, 19	22, 23	11, 12	10, 12	9, 9	16, 18	29, 29	8, 10	11, 12	11, 12	0, 0	11, 13, 16	17, 18	13, 15	24, 26	15, 16
MRP248	Mirap	Female	5	No	X, X	14, 17	12, 17	10, 15	14, 15	8, 8	16, 23	11, 12	14, 17	22, 25	10, 12	9, 10	6, 8	17, 19	29, 29	10, 12	10, 12	9, 11	0, 0	13, 16	18, 19	13, 16	22.2, 26	16, 16
MRP249	Mirap	Female	4	No	X, X	14, 17	12, 17	10, 15	13, 14	8, 8	12, 21	11, 12	17, 19	22, 25	10, 12	9, 10	8, 8	19, 19	29, 30	10, 12	10, 11	9, 11	0, 0	12, 16	17, 18	13, 16	22.2, 23	15, 16
MRP250	Mirap	Female	43	No	X, X	15, 18	12, 17	10, 14	13, 15	8, 13	11, 11	11, 12	14, 15	22, 23	11, 12	9, 12	8, 9	17, 18	29, 31	12, 12	10, 10	11, 11	0, 0	15, 16	17, 19	15, 15.2	23, 25	15, 15
MRP252	Mirap	Female	16	No	X, X	15, 17	15, 17	10, 14	13, 14	8, 12	11, 14	9, 12	14, 18	22, 24	12, 12	12, 12	8, 9	18, 18	29, 29	8, 12	10, 12	9, 11	0, 0	16, 16	18, 19	14, 15.2	21, 23	15, 16
MRP256	Mirap	Female	20	No	X, X	15, 15	14, 17	10, 10	14, 16	8, 12	11, 16	11, 12	14, 14	17, 23	11, 11	10, 14	6, 8	17, 18	28, 32.2	8, 11	12, 13	11, 12	0, 0	11, 13, 14	17, 20	13, 16	23, 23	15, 16
MRP257	Mirap	Female	8	No	X, X	15, 17	17, 18	10, 11	13, 14	9, 13	17, 19	11, 12	13, 13	23, 23	10, 11	9, 12	6, 6	17, 18	29, 29	8, 12	11, 12	11, 11	0, 0	12, 12	19, 22	13, 14	20, 24	15, 15
MRP258	Mirap	Female	5	No	X, X	15, 17	16, 17	10, 10	13, 14	8, 11	11, 17	12, 14	13, 13	22, 23	11, 12	12, 13	6, 8	17, 18	29, 29	8, 8	12, 12	11, 12	0, 0	12, 13	16, 19	13, 14	25, 26	15, 15
MRP260	Mirap	Female	34	No	X, X	15, 17	16, 18	10, 11	14, 15	8, 8	12, 17	11, 12	18, 19	22, 23	10, 10	12, 13	8, 9	15, 18	29, 29	8, 12	10, 10	9, 12	0, 0	13, 15	19, 20	13, 15	19, 23	15, 16
MRP263	Mirap	Female	1	No	X, X	15, 15	16, 18	10, 11	13, 15	8, 9	12, 17	12, 13	17, 18	19, 22	10, 11	12, 12	8, 8	15, 17	29, 31	8, 12	10, 12	9, 11	0, 0	13, 15	17, 19	13, 15	23, 24	15, 15
MRP264	Mirap	Female	18	No	X, X	15, 15	11, 17	10, 10	15, 16	8, 12	20, 20	12, 13	14, 15	19, 19	12, 12	9, 12	6, 8	15, 17	31.2, 33.2	12, 12	12, 14	9, 11	0, 0	14, 14	17, 17	13, 14	21, 22	15, 17
MRP266	Mirap	Female	34	No	X, X	16, 17	14, 18	10, 10	14, 16	10, 11	11, 17	12, 12	14, 14	23, 24	9, 12	17, 18	8, 8	17, 18	30, 31	8, 13	8, 9	9, 11	0, 0	12, 12	19, 20	13, 13	23, 24	15, 15
MRP267	Mirap	Female	14	No	X, X	16, 17	12, 14	10, 10	14, 15	8, 10	11, 14	12, 12	14, 17	24, 24	9, 11	12, 18	8, 8	16, 18	30, 31	8, 11	8, 12	9, 11	0, 0	12, 15	16, 20	13, 15	23, 26	15, 15
MRP268	Mirap	Female	12	No	X, X	17, 17	15, 18	10, 11	15, 16	8, 10	11, 14	12, 12	14, 17	24, 24	9, 11	12, 17	8, 8	16, 17	30, 31	11, 13	8, 12	11, 11	0, 0	12, 16	16, 19	13, 15	19, 24	15, 15
MRP270	Mirap	Female	4	No	X, X	16, 17	14, 15	10, 10	14, 15	8, 11	17, 21	12, 12	14, 17	23, 23	9, 11	12, 18	8, 8	17, 19	30, 30	11, 13	9, 12	11, 11	0, 0	12, 16	19, 20	13, 14	19, 24	15, 15
MRP272	Mirap	Female	27	No	X, X	15, 15	17, 17	10, 14	14, 15	8, 11	14, 16	9, 12	14, 20	19, 24	10, 11	11, 16	6, 8	16, 16	29, 30	8, 12	10, 11	9, 11	0, 0	14, 15	18, 22	13, 15.2	22, 24	15, 16
MRP275	Mirap	Female	2	No	X, X	15, 15	12, 17	10, 14	13, 14	8, 11	11, 16	11, 12	14, 20	22, 24	11, 12	9, 11	6, 8	16, 18	30, 32.2	8, 12	10, 11	11, 11	0, 0	10, 15	17, 22	15, 15.2	22, 23	11, 16
MRP276	Mirap	Female	51	No	X, X	13, 17	12, 17	10, 10	13, 16	8, 9	16, 23	11, 13	14, 15	19, 19	11, 12	10, 12	8, 8	17, 18	29, 33.2	8, 13	10, 10	8, 9	0, 0	13, 13	19, 22	14, 15	25, 27	15, 15
MRP277	Mirap	Female	9	No	X, X	13, 15	17, 17	10, 14	15, 15	11, 12	17, 17	11, 13	17, 17	19, 24	12, 12	10, 12	8, 8	14, 18	28, 31.2	11, 11	10, 10	9, 11	0, 0	12, 13	16, 21	13, 15	25, 27	15, 16
MRP278	Mirap	Female	23	No	X, X	13, 15	12, 17	10, 11	15, 15	8, 9	11, 14	11, 12	14, 17	19, 25	10, 12	8, 14	6, 8	18, 18	32, 32.2	8, 11	10, 12	10, 11	0, 0	13, 14	19, 19	15, 15	23, 23	15, 15
MRP279	Mirap	Female	30	No	X, X	13, 17	16, 16	10, 12	14, 15	8, 10	15, 17	11, 12	15, 17	21, 22	9, 11	10, 13	9, 9	17, 17	29, 29	11, 11	10, 11	9, 11	0, 0	10, 10	17, 22	14, 15	20, 23	13, 15
MRP280	Mirap	Female	8	No	X, X	13, 15	11, 16	10, 12	15, 15	10, 11	15, 15	12, 12	15, 18	21, 25	11, 13	9, 13	8, 9	17, 18	29, 30	8, 11	9, 10	11, 11	0, 0	10, 11	17, 18	15, 15	20, 20	15, 15
MRP283	Mirap	Female	41	No	X, X	17, 18	15, 17	10, 11	15, 15	8, 12	18, 21	11, 12	13, 17	20, 22	10, 12	10, 12	8, 9	16, 19	29, 30	10, 11	12, 13	9, 11	0, 0	13, 13	17, 18	14, 15.2	19, 27	15, 15
MRP284	Mirap	Female	12	No	X, X	15, 18	16, 17	10, 10	14, 15	8, 8	13, 18	11, 13	13, 19	22, 24	10, 10	12, 12	8, 9	16, 17	29, 30	11, 11	11, 12	9, 9	0, 0	13, 14	16, 18	13, 15.2	19, 21	11, 15
MRP288	Mirap	Female	15	No	X, X	15, 16	16, 17	10, 10	14, 15	11, 12	11, 11	11, 12	13, 14	19, 21	11, 12	11, 14	6, 8	16, 18	29, 29	8, 10	10, 10	9, 9	0, 0	13, 13	17, 20	12, 16	19, 23	15, 15
MRP291	Mirap	Female	35	No	X, X	15, 16	12, 18	10, 12	14, 15	8, 12	11, 14	12, 12	17, 18	20, 22	12, 15	12, 12	9, 9	18, 18	29, 30.2	9, 12	11, 12	9, 11	0, 0	13, 13	16, 22	12, 13	21, 25	15, 15
MRP294	Mirap	Female	3	No	X, X	15, 16	12, 18	10, 10	15, 15	8, 11	11, 22	12, 12	17, 18	20, 22	12, 12	12, 13	9, 9	15, 18	30.2, 31.2	9, 10	10, 12	9, 11	0, 0	13, 13	20, 22	12, 12	21, 23	15, 15
MRP296	Mirap	Female	17	No	X, X	16, 18	18, 18	10, 11	15, 15	8, 12	11, 13	10, 11	17, 19	19, 25	11, 12	9, 12	8, 9	17, 18	29, 33.2	12, 12	11, 11	8, 11	0, 0	10, 15	16, 17	13, 13	19, 25	15, 15
MRP300	Mirap	Female	50	No	X, X	16, 16	14, 16	10, 12	15, 16	8, 12	12, 19	11, 11	17, 17	22, 25	10, 11	10, 12	6, 8	18, 18	28, 30.2	10, 11	11, 12	9, 11	0, 0	13, 14	16, 19	13, 13	23, 23	15, 15
MRP303	Mirap	Female	19	No	X, X	16, 18	14, 18	10, 12	15, 15	8, 11	13, 19	10, 11	13, 17	22, 24	11, 13	9, 12	8, 8	18, 18	29, 30.2	8, 11	12, 12	9, 11	0, 0	13, 14	17, 19	13, 14	23, 26	15, 15
MRP305	Mirap	Female	15	No	X, X	16, 18	14, 17	10, 12	14, 15	8, 11	17, 19	10, 11	13, 17	22, 23	11, 12	12, 12	8, 8	18, 18	27, 30.2	8, 11	12, 12	9, 9	0, 0	13, 14	16, 17	13, 14	23, 24	15, 15
MRP308	Mirap	Female	45	No	X, X	15, 17	12, 18	10, 10	15, 15	8, 12	15, 19	10, 12	13, 13	24, 24	11, 13	11, 11	6, 9	17, 19	29, 30, 31	11, 11	12, 12	9, 9	0, 0	10, 12	19, 21	14, 14	22, 27	11, 16
MRP311	Mirap	Female	40	No	X, X	16, 17	15, 16	10, 12	14, 17	8, 13	17, 17	10, 14	17, 18	19, 23	11, 12	12, 13	8, 9	18, 18	29, 29	8, 12	10, 10	8, 11	0, 0	10, 12	17, 17	14, 14	20, 26	15, 15
MRP312	Mirap	Female	21	No	X, X	17, 17	15, 19	10, 10	15, 17	9, 13	14, 17	10, 12	18, 22	19, 19	11, 12	9, 13	9, 9	17, 18	29, 29	8, 12	10, 10	8, 11	0, 0	10, 13	16, 17	14, 14	26, 26	15, 15
MRP313	Mirap	Female	19	No	X, X	16, 17	16, 19	10, 10	17, 17	8, 9	14, 17	12, 14	18, 22	19, 23	11, 11	9, 13	8, 8	16, 18	29, 29	8, 12	10, 10	11, 11	0, 0	10, 13	17, 17	13, 14	19, 26	15, 15
MRP314	Mirap	Female	12	No	X, X	16, 17	16, 18	10, 10	14, 15	11, 13	17, 19	12, 14	17, 18	19, 23	11, 12	9, 13	8, 8	17, 18	29, 33.2	8, 12	10, 10	8, 11	0, 0	10, 13	16, 17	14, 14	26, 26	15, 15
MRP315	Mirap	Female	10	No	X, X	17, 17	15, 18	10, 12	14, 17	11, 13	17, 19	12, 14	17, 18	18, 23	11, 11	11, 12	8, 9	17, 18	29, 33.2	8, 12	10, 10	8, 9	0, 0	12, 13	16, 17	14, 14	26, 26	15, 15
MRP317	Mirap	Female	1	No	X, X	16, 17	16, 17	10, 10	15, 17	8, 9	12, 14	11, 12	17, 18	19, 23	11, 11	9, 14	8, 8	16, 20	29, 29	8, 12	10, 12	8, 11	0, 0	10, 12	17, 20	12, 13	19, 23	11, 15
MRP319	Mirap	Female	34	No	X, X	15, 16	17, 18	10, 12	13, 15	8, 12	12, 15	11, 13	15, 17	23, 25	12, 12	11, 12	6, 8	14, 18	28, 33.2	8, 11	10, 10	9, 9	0, 0	12, 13	16, 17	13, 15	22, 23	15, 15
MRP322	Mirap	Female	7	No	X, X	13, 15	17, 18	12, 12	13, 15	8, 12	11, 15	12, 13	15, 17	22, 23	10, 12	10, 11	8, 8	16, 18	28, 29	11, 12	10, 12	9, 12	0, 0	13, 13	16, 19	13, 15	22, 24	15, 16
MRP324	Mirap	Female	39	No	X, X	15, 16	13, 19	10, 12	13, 15	8, 12	14, 19	11, 12	13, 19	19, 22	12, 13	10, 12	8, 9	14, 18	28, 28	8, 11	10, 12	9, 9	0, 0	12, 13	16, 19	13, 13	25, 26	15, 15
MRP325	Mirap	Female	12	No	X, X	15, 15	13, 16	10, 12	13, 15	8, 12	14, 14	11, 14	13, 17	22, 24	13, 13	10, 10	8, 9	14, 20	28, 30	8, 8	11, 12	9, 11	0, 0	12, 13	19, 22	13, 14	22, 26	11, 15
MRP329	Mirap	Female	34	No	X, X	16, 18	15, 17	10, 11	14, 15	8, 11	16, 18	11, 13	17, 17	19, 23	9, 12	9, 10	8, 9	16, 18	29, 30	10, 11	12, 13	8, 9	0, 0	15, 16	19, 20	13, 13	25, 25	16, 17
MRP330	Mirap	Female	6	No	X, X	17, 18	14, 14	10, 11	14, 15	8, 11	21, 22	11, 12	16, 19	18, 24	10, 12	9, 14	8, 8	16, 17	30.2, 33.2	11, 12	10, 12	8, 11	0, 0	10, 13	18, 19	15.2, 15.2	23, 25	16, 16
MRP333	Mirap	Female	9	No	X, X	15, 16	12, 12	10, 11	14, 16	8, 11	11, 20	11, 12	13, 22	22, 23	11, 11	10, 12	9, 9	17, 19	29, 30	11, 12	10, 11	8, 11	0, 0	13, 16	17, 18	14, 15.2	19, 19	16, 16
MRP334	Mirap	Female	4	No	X, X	16, 17	12, 12	10, 10	14, 16	8, 12	11, 20	11, 12	13, 22	22, 23	12, 12	10, 12	9, 9	17, 18	29, 30	10, 12	10, 11	8, 11	0, 0	13, 14	17, 22	14, 15	22, 23	15, 16
MRP337	Mirap	Female	37	No	X, X	14, 17	16, 16	10, 15	13, 15	9, 11	17, 23	11, 11	15, 17	21, 23	10, 12	9, 10	6, 8	17, 17	29, 29	11, 11	10, 11	9, 9	0, 0	12, 15	19, 20	13, 14	23, 26	15, 15
MRP338	Mirap	Female	11	No	X, X	14, 15	13, 16	10, 15	13, 16	11, 12	12, 17	11, 12	15, 18	23, 23	11, 12	10, 11	8, 8	17, 18	29, 31.2	8, 11	9, 11	9, 10	0, 0	12, 15	19, 19	14, 14	21, 26	11, 15
MRP340	Mirap	Female	4	No	X, X	14, 15	13, 16	10, 15	13, 13	9, 12	18, 23	11, 11	15, 17	23, 23	10, 12	9, 11	6, 6	17, 19	29, 31.2	8, 11	11, 11	9, 9	0, 0	15, 16	18, 19	14, 14	21, 23	15, 16
MRP341	Mirap	Female	2	No	X, X	15, 17	13, 16	10, 10	15, 16	11, 12	12, 17	11, 12	15, 15	21, 23	11, 12	9, 11	6, 8	17, 18	29, 31.2	8, 11	9, 11	9, 9	0, 0	12, 15	19, 20	13, 14	21, 26	15, 16
MRP342	Mirap	Female	0	No	X, X	14, 15	14, 16	10, 10	13, 15	11, 12	12, 17	11, 12	17, 18	21, 23	10, 11	10, 11	8, 8	17, 18	29, 31.2	8, 11	9, 10	9, 10	0, 0	15, 15	19, 19	13, 14	21, 26	11, 15
MRP344	Mirap	Female	20	No	X, X	15, 16	12, 17	10, 10	13, 16	11, 12	12, 13	9, 11	15, 17	20, 21	10, 10	10, 10	7, 9	16, 19	29, 30	10, 11	11, 12	11, 11	0, 0	12, 13	18, 19	13, 14	19, 23	15, 15
MRP347	Mirap	Female	35	No	X, X	15, 17	11, 13	10, 10	14, 15	8, 11	13, 16	9, 12	16, 17	22, 25	12, 13	11, 11	8, 8	17, 17	30, 30	12, 13	9, 12	8, 11	0, 0	13, 14	16, 21	14, 15	19, 20	15, 15
MRP351	Mirap	Female	49	No	X, X	15, 17	17, 17	10, 10	13, 15	8, 8	17, 18	11, 12	13, 22	22, 23	12, 12	12, 15	9, 9	17, 17	27, 31	8, 10	10, 11	9, 11	0, 0	13, 14	16, 19	13, 13	24, 25	15, 16
MRP353	Mirap	Female	6	No	X, X	15, 16	17, 18	10, 10	14, 15	8, 12	17, 23	12, 13	13, 14	19, 22	12, 12	11, 12	6, 9	17, 18	27, 29	10, 11	10, 11	9, 11	0, 0	13, 13	16, 19	13, 15	25, 25	15, 16
MRP355	Mirap	Female	2	No	X, X	15, 17	12, 13	10, 10	13, 15	8, 11	15, 23	11, 11	17, 22	19, 20	12, 12	12, 15	8, 9	16, 18	27, 28, 29	8, 8	10, 13	8, 11	0, 0	13, 13	16, 20	14, 14	22, 24	15, 16
MRP356	Mirap	Female	17	No	X, X	15, 15	16, 18	10, 11	13, 14	8, 9	11, 21	12, 12	16, 18	19, 22	10, 11	11, 12	8, 8	17, 18	28, 33.2	11, 12	12, 12	8, 11	0, 0	16, 16	19, 20	13, 15	19, 24	15, 15
MRP358	Mirap	Female	4	No	X, X	15, 15	16, 18	10, 11	13, 14	8, 9	11, 21	12, 12	13, 17	19, 22	10, 11	10, 14	6, 8	17, 18	28, 29	8, 12	12, 12	9, 11	0, 0	10, 15	17, 19	13, 13	19, 24	15, 15
MRP359	Mirap	Female	1	No	X, X	15, 17	12, 16	10, 11	13, 14	8, 9	14, 21	11, 12	13, 18	19, 22	12, 12	10, 12	6, 6	17, 18	28, 29	11, 12	10, 12	9, 11	0, 0	10, 16	19, 20	13, 13	19, 19	15, 15
MRP360	Mirap	Female	8	No	X, X	16, 17	17, 18	10, 11	15, 15	8, 9	11, 15	10, 11	16, 18	19, 19	10, 12	10, 10	8, 8	14, 18	28, 29	8, 8	10, 12	9, 9	0, 0	11, 13	19, 19	13, 13	24, 25	11, 15
MRP365	Mirap	Female	36	No	X, X	15, 16	16, 16	10, 10	13, 15	8, 8	11, 14	11, 12	13, 13	19, 19	10, 12	12, 12	7, 8	16, 18	29, 29	8, 12	10, 11	9, 11	0, 0	10, 14	17, 20	15, 15	23, 25	11, 15
MRP366	Mirap	Female	17	No	X, X	15, 17	12, 16	10, 12	13, 17	8, 12	11, 18	11, 11	13, 15	19, 24	10, 10	10, 12	7, 8	16, 18	29, 31	8, 8	10, 11	11, 11	0, 0	14, 14	17, 18	14, 15	20, 23	15, 15
MRP369	Mirap	Female	2	No	X, X	16, 17	18, 18.3	10, 10	15, 16	8, 11	11, 17	12, 12	17, 18	22, 23	10, 12	9, 13	7, 9	18, 18	28, 33.2	8, 10	11, 12	11, 12	0, 0	14, 15	17, 20	14, 15	23, 26	11, 15
MRP371	Mirap	Female	33	No	X, X	15, 15	12, 17	11, 13	15, 16	8, 11	14, 17	12, 12	18, 18	24, 24	11, 12	10, 11	8, 9	17, 19	31, 33.2	10, 12	11, 13	9, 11	0, 0	12, 14	17, 22	13, 13	23, 25	11, 15
MRP373	Mirap	Female	10	No	X, X	15, 16	17, 18.3	11, 11	14, 16	11, 12	14, 17	11, 12	18, 19	19, 24	10, 11	11, 11	8, 8	17, 20	31, 31	10, 11	9, 13	9, 9	0, 0	14, 16	18, 22	13, 14	21, 23	15, 15
MRP375	Mirap	Female	3	No	X, X	15, 15	17, 18	10, 11	14, 16	8, 9	14, 17	10, 12	13, 18	19, 24	11, 12	10, 11	8, 9	17, 17	31, 31.2	10, 10	10, 13	8, 11	0, 0	9, 12	19, 22	13, 15	19, 23	15, 15
MRP376	Mirap	Female	44	No	X, X	15, 17	16, 18.3	10, 10	14, 17	8, 12	18, 21	11, 11	13, 13	19, 19	10, 11	9, 14	6, 8	17, 18	27, 33.2	12, 12	10, 12	9, 9	0, 0	12, 15	19, 23	13, 14	23, 23	15, 16
MRP377	Mirap	Female	31	No	X, X	16, 17	12, 16	10, 10	15, 17	8, 12	18, 21	11, 12	13, 17	19, 19	10, 12	10, 14	6, 6	16, 17	27, 28, 29	11, 12	11, 11	9, 11	0, 0	11, 12	16, 23	13, 14	23, 24	15, 15
MRP378	Mirap	Female	25	No	X, X	15, 17	16, 18.3	10, 10	14, 17	8, 8	21, 24	11, 12	13, 13	19, 19	10, 12	9, 14	6, 8	17, 18	30, 33.2	12, 12	11, 12	9, 9	0, 0	11, 14	16, 16	13, 14	20, 24	15, 16
MRP379	Mirap	Female	4	No	X, X	15, 15	16, 17	10, 10	15, 17	11, 12	18, 19	12, 13	14, 17	19, 24	11, 12	12, 14	6, 8	17, 18	27, 28, 29	8, 12	12, 12	11, 11	0, 0	14, 14	22, 23	13, 15	20, 25	15, 15
MRP380	Mirap	Female	3	No	X, X	16, 17	11, 16	10, 11	14, 17	8, 11	17, 21	12, 12	17, 17	19, 23	10, 11	10, 14	6, 8	16, 17	27, 30	11, 12	11, 12	9, 9	0, 0	11, 13	18, 23	13, 14	19, 23	15, 15
MRP381	Mirap	Female	3	No	X, X	16, 17	16, 17	10, 10	17, 17	8, 8	15, 24	11, 12	13, 21	18, 19	11, 12	9, 12	8, 8	15, 17	29, 33.2	8, 12	11, 13	9, 9	0, 0	11, 15	16, 18	13, 13	20, 24	15, 15
MRP382	Mirap	Female	66	No	X, X	17, 17	12, 18.3	10, 10	14, 15	8, 12	21, 21	11, 12	13, 15	18, 19	10, 12	9, 10	6, 8	17, 18	29, 33.2	11, 12	11, 12	9, 9	0, 0	11, 15	16, 23	13, 14	20, 23	15, 15
MRP383	Mirap	Female	32	No	X, X	15, 16	11, 17	10, 10	15, 15	11, 12	17, 19	12, 13	14, 20	19, 22	9, 11	11, 14	6, 8	18, 18	30, 30	8, 8	10, 13	8, 9	0, 0	13, 13	16, 22	13, 14	25, 27	15, 16
MRP384	Mirap	Female	8	No	X, X	15, 16	11, 12	10, 10	14, 15	11, 12	17, 21	12, 13	15, 20	18, 19	9, 11	10, 14	6, 6	16, 18	30, 33.2	8, 11	10, 11	8, 9	0, 0	13, 14	16, 22	13, 13	20, 25	15, 16
MRP386	Mirap	Female	4	No	X, X	16, 17	12, 17	10, 10	14, 15	9, 12	17, 21	12, 12	14, 15	19, 22	11, 11	10, 14	6, 8	18, 18	30, 33.2	8, 11	10, 12	8, 11	0, 0	11, 13	16, 22	13, 15	24, 25	15, 16
MRP391	Mirap	Female	38	No	X, X	16, 17	12, 17	12, 14	13, 14	11, 12	10, 23	8, 10	14, 17	23, 24	10, 12	10, 11	8, 8	16, 18	28, 28	11, 13	10, 11	9, 11	0, 0	12, 15	16, 19	13, 14	19, 23	15, 16
MRP392	Mirap	Female	5	No	X, X	16, 17	11, 17	10, 14	13, 14	11, 12	18, 23	8, 12	13, 14	23, 23	10, 12	10, 10	8, 9	18, 19	28, 29	11, 13	11, 12	9, 9	0, 0	13, 15	16, 18	14, 14	19, 24	16, 16
MRP393	Mirap	Female	3	No	X, X	15, 17	12, 13	11, 12	13, 14	11, 12	10, 18	10, 12	13, 17	23, 23	10, 12	10, 10	6, 8	16, 18	28, 29	11, 11	11, 11	11, 11	0, 0	13, 15	18, 19	14, 15	19, 24	15, 16
MRP394	Mirap	Female	6	No	X, X	15, 15	13, 17	10, 10	14, 17	12, 12	17, 18	11, 11	15, 17	20, 23	10, 12	10, 12	8, 9	17, 18	29, 30	8, 8	11, 12	8, 9	0, 0	13, 13	18, 20	14, 15	21, 26	15, 15
MRP395	Mirap	Female	4	No	X, X	15, 17	13, 18	10, 10	13, 16	8, 12	17, 18	11, 11	13, 19	20, 23	12, 12	10, 12	9, 9	18, 19	29, 30	8, 8	11, 11	8, 9	0, 0	13, 14	17, 19	13, 14	21, 25	15, 18
MRP398	Mirap	Female	30	No	X, X	17, 17	12, 16	10, 10	15, 17	8, 8	12, 17	11, 12	14, 15	19, 24	10, 12	10, 13	8, 8	18, 19	29, 30	8, 8	11, 11	9, 11	0, 0	12, 14	16, 19	12, 13	20, 23	15, 15
MRP399	Mirap	Female	9	No	X, X	17, 18	13, 16	10, 11	13, 15	8, 8	17, 18	11, 11	14, 17	23, 24	12, 12	10, 13	8, 8	18, 19	30, 32.2	8, 11	11, 13	8, 9	0, 0	14, 14	16, 22	13, 15	20, 24	15, 15
MRP400	Mirap	Female	6	No	X, X	13, 17	12, 17	10, 10	14, 15	8, 12	17, 18	11, 11	13, 14	23, 24	12, 12	10, 10	8, 8	18, 18	29, 29	8, 11	11, 11	9, 11	0, 0	13, 14	19, 22	13, 15	22, 23	15, 15
MRP402	Mirap	Female	4	No	X, X	17, 17	14, 17	10, 11	14, 15	8, 8	14, 21	11, 12	12, 13	22, 24	10, 12	10, 14	8, 9	18, 18	30, 30.2	8, 11	9, 11	9, 11	0, 0	11, 14	16, 19	12, 15	23, 23	15, 16
MRP405	Mirap	Female	43	No	X, X	16, 17	12, 15	10, 10	15, 15	8, 8	11, 14	11, 12	17, 17	23, 24	11, 11	12, 12	6, 8	17, 19	29, 30	11, 11	10, 12	9, 9	0, 0	13, 16	19, 19	14, 15	19, 26	15, 15
MRP407	Mirap	Female	2	No	X, X	17, 17	12, 17	10, 10	13, 15	8, 12	14, 19	11, 12	17, 22	19, 23	11, 11	12, 12	6, 9	16, 19	29, 31	8, 11	12, 13	9, 11	0, 0	12, 13	19, 19	12, 15	25, 25	15, 16
MRP408	Mirap	Female	45	No	X, X	13, 17	12, 17	10, 10	15, 15	8, 8	14, 23	11, 11	15, 17	19, 19	12, 12	8, 11	6, 8	16, 18	30, 32.2	8, 11	10, 10	8, 10	0, 0	13, 14	19, 19	13, 15	23, 25	15, 16
MRP409	Mirap	Female	13	No	X, X	17, 18	12, 17	10, 10	15, 15	8, 9	13, 14	11, 11	17, 22	19, 25	12, 12	11, 12	8, 8	15, 16	30, 30.2	8, 10	10, 10	9, 10	0, 0	11, 14	19, 19	13, 14	25, 26	16, 16
MRP411	Mirap	Female	52	No	X, X	17, 18	16, 17	10, 12	16, 16	8, 8	11, 12	11, 13	15, 16	19, 23	10, 11	11, 12	8, 9	14, 18	29, 33.2	8, 11	10, 13	9, 11	0, 0	12, 12	17, 25	14, 15.2	25, 26	15, 16
MRP412	Mirap	Female	12	No	X, X	13, 17	12, 17	12, 14	14, 16	8, 9	12, 15	11, 12	14, 15	19, 23	11, 12	10, 12	8, 8	14, 18	29, 29	8, 8	10, 12	8, 9	0, 0	12, 15	18, 25	14, 14	25, 26	15, 16
MRP413	Mirap	Female	12	No	X, X	16, 17	12, 17	10, 14	14, 16	8, 11	11, 12	9, 11	14, 15	19, 19	10, 11	12, 12	8, 9	17, 18	29, 29	8, 10	11, 13	8, 9	0, 0	12, 13	17, 25	13, 15.2	26, 26	15, 15
MRP416	Mirap	Female	36	No	X, X	15, 17	14, 16	10, 11	15, 17	8, 12	16, 20	11, 11	17, 22	23, 25	10, 12	10, 12	8, 9	16, 18	30, 31	11, 12	10, 12	8, 9	0, 0	13, 14	17, 18	13, 14	24, 26	15, 16
MRP417	Mirap	Female	19	No	X, X	13, 15	16, 17	11, 11	14, 17	8, 8	20, 21	11, 12	14, 22	22, 25	10, 11	10, 12	8, 9	18, 19	29, 30	12, 12	10, 12	8, 12	0, 0	13, 14	17, 18	13, 13	23, 24	15, 16
MRP418	Mirap	Female	15	No	X, X	15, 15	12, 16	11, 12	15, 15	8, 8	20, 21	11, 12	19, 22	22, 23	11, 13	10, 10	9, 9	16, 17	30, 31	11, 12	12, 12	9, 12	0, 0	11, 16	17, 22	13, 14	23, 26	15, 15
MRP419	Mirap	Female	11	No	X, X	15, 15	16, 17	10, 11	14, 17	8, 12	16, 21	11, 12	14, 17	22, 23	12, 12	10, 12	8, 9	17, 18	30, 31	12, 12	10, 11	9, 12	0, 0	11, 13	17, 22	14, 14	23, 24	15, 16
MRP424	Mirap	Female	1	No	X, X	15, 17	12, 14	10, 12	14, 15	8, 8	20, 21	11, 12	19, 22	22, 25	10, 12	10, 12	9, 9	16, 17	29, 31	12, 12	10, 11	9, 12	0, 0	13, 14	18, 22	13, 14	24, 26	15, 15
MRP425	Mirap	Female	28	No	X, X	16, 17	12, 16	12, 14	15, 16	8, 12	17, 17	8, 10	14, 17	23, 24	11, 12	10, 11	8, 9	17, 18	28, 28	12, 13	10, 12	9, 11	0, 0	15, 15	16, 19	13, 14	19, 23	15, 16
MRP003	Mirap	Male	10	No	X, Y	16, 17	17, 17	10, 11	15, 16	8, 11	11, 11	11, 13	14, 17	19, 23	11, 11	11, 12	6, 8	16, 18	29, 31	11, 11	12, 13	9, 11	10, 10	12, 16	19, 20	12, 13	19, 26	15, 15
MRP006	Mirap	Male	26	No	X, Y	15, 16	16, 19	10, 10	14, 16	8, 12	14, 17	12, 12	14, 14	19, 19	9, 12	8, 11	8, 8	16, 18	29, 30	8, 12	12, 12	9, 11	10, 10	13, 13	16, 18	14, 14	25, 25	15, 15
MRP007	Mirap	Male	33	No	X, Y	16, 17	14, 18	11, 11	16, 16	9, 12	15, 20	11, 12	13, 22	23, 24	11, 12	11, 12	8, 8	17, 18	29, 29	9, 11	10, 11	9, 11	10, 10	12, 14	18, 20	14, 15	24, 24	15, 16
MRP009	Mirap	Male	19	No	X, Y	15, 16	12, 12	10, 10	14, 16	8, 12	19, 20	11, 13	14, 15	23, 24	12, 12	10, 12	8, 8	18, 18	29, 30	8, 12	10, 11	11, 11	10, 10	12, 14	18, 19	12, 13	21, 23	15, 15
MRP010	Mirap	Male	15	No	X, Y	16, 17	12, 17	10, 10	13, 17	8, 12	11, 20	12, 12	13, 15	22, 24	10, 12	11, 13	8, 9	18, 19	29, 29	8, 12	11, 12	11, 11	10, 10	14, 14	16, 19	12, 15	22, 25	15, 15
MRP011	Mirap	Male	12	No	X, Y	15, 17	12, 17	10, 10	13, 17	8, 8	19, 23	11, 12	13, 14	23, 23	10, 12	10, 12	8, 9	18, 19	29, 30	8, 12	10, 12	11, 12	10, 10	12, 14	16, 19	13, 15	22, 25	15, 15
MRP014	Mirap	Male	79	No	X, Y	15, 17	13, 17	10, 11	15, 16	8, 12	11, 16	11, 11	13, 13	19, 23	10, 12	13, 13	6, 8	18, 18	28, 29	8, 8	11, 14	9, 12	10, 10	12, 12	17, 18	12, 13	25, 26	11, 15
MRP017	Mirap	Male	3	No	X, Y	16, 17	11, 17	10, 12	14, 15	8, 12	16, 20	10, 11	13, 18	19, 24	11, 12	12, 12	6, 9	18, 18	29, 33.2	10, 11	12, 13	9, 11	10, 10	13, 14	17, 17	13, 16	23, 24	15, 16
MRP019	Mirap	Male	2	No	X, Y	15, 16	12, 14	10, 12	14, 16	8, 10	14, 20	12, 13	18, 22	19, 23	9, 12	12, 12	7, 8	16, 18	29, 29	10, 11	11, 11	8, 9	10, 10	11, 13	17, 19	14, 14.2	25, 26	16, 16
MRP024	Mirap	Male	14	No	X, Y	15, 17	12, 17	10, 10	15, 15	8, 8	17, 19	11, 11	13, 22	23, 23	11, 12	10, 13	8, 9	16, 17	27, 29	8, 12	10, 11	9, 11	10, 10	14, 16	16, 17	14, 14	23, 25	15, 15
MRP025	Mirap	Male	36	Yes	X, Y	15, 17	14, 17	10, 10	15, 15	8, 12	20, 22	11, 12	14, 22	19, 23	12, 12	10, 11	8, 9	17, 18	27, 30	8, 10	10, 11	9, 11	10, 10	12, 13	19, 19	14, 14	23, 25	15, 16
MRP032	Mirap	Male	19	No	X, Y	17, 17	13, 16	10, 10	15, 17	12, 12	16, 18	11, 13	15, 15	23, 24	10, 12	8, 13	6, 8	18, 18	28, 29	8, 8	11, 14	9, 11	10, 10	12, 14	18, 19	13, 13	20, 23	15, 15
MRP035	Mirap	Male	3	No	X, Y	15, 16	12, 17	12, 14	14, 14	8, 11	14, 16	12, 13	14, 14	19, 24	10, 12	10, 10	6, 8	18, 18	29, 30.2	10, 11	12, 14	11, 11	10, 10	13, 13	16, 22	12, 14	24, 26	15, 15
MRP036	Mirap	Male	24	Yes	X, Y	15, 17	12, 16	10, 12	15, 17	12, 12	16, 18	12, 13	13, 15	19, 23	10, 12	10, 13	8, 8	18, 18	29, 30	11, 11	11, 11	9, 11	10, 10	12, 14	18, 19	12, 14	23, 25	15, 15
MRP037	Mirap	Male	37	Yes	X, Y	15, 15	12, 17	10, 12	13, 15	12, 12	10, 23	10, 11	14, 17	23, 24	10, 10	9, 11	8, 8	16, 18	28, 29	11, 12	11, 12	9, 9	10, 10	15, 15	16, 21	13, 14	19, 23	15, 16
MRP045	Mirap	Male	4	No	X, Y	15, 16	13, 16	10, 10	14, 14	8, 12	19, 23	10, 12	14, 16	17, 23	10, 11	10, 10	8, 8	18, 18	29, 31	8, 11	11, 12	9, 12	10, 10	13, 15	19, 20	13, 15	23, 25	15, 16
MRP048	Mirap	Male	1	No	X, Y	15, 16	16, 17	10, 12	14, 15	11, 11	14, 23	8, 14	17, 17	23, 24	10, 11	10, 11	8, 8	16, 16	28, 31.2	10, 13	10, 11	9, 11	11, 11	13, 13	16, 18	13, 13	19, 26	15, 15
MRP049	Mirap	Male	28	No	X, Y	15, 15	12, 17	12, 14	13, 15	12, 12	17, 23	11, 11	16, 17	23, 24	11, 12	10, 11	8, 8	16, 18	28, 28	11, 11	10, 10	9, 11	10, 10	12, 15	16, 21	13, 14	23, 25	15, 16
MRP050	Mirap	Male	42	Yes	X, Y	17, 18	15, 17.3	11, 12	14, 16	8, 8	14, 15	9, 11	13, 18	19, 19	9, 12	11, 14	6, 9	17, 18	29, 33.2	8, 9	10, 13	9, 11	10, 10	11, 14	19, 20	12, 15	21, 23	16, 16
MRP052	Mirap	Male	6	No	X, Y	18, 18	15, 18	11, 11	14, 15	8, 8	14, 19	9, 11	13, 22	19, 24	12, 12	12, 14	8, 9	17, 18	29, 31	8, 12	10, 10	9, 11	10, 10	14, 15	17, 19	15, 15.2	21, 23	15, 16
MRP053	Mirap	Male	4	No	X, Y	17, 18	15, 18	11, 11	15, 16	8, 8	11, 14	10, 11	13, 17	19, 22	9, 11	12, 14	8, 9	18, 19	29, 30	9, 12	10, 13	11, 11	10, 10	14, 16	19, 20	15, 15	22.3, 23	15, 16
MRP054	Mirap	Male	1	No	X, Y	15, 17	15, 18	11, 12	14, 16	8, 8	14, 19	11, 11	13, 17	19, 22	11, 12	12, 14	8, 9	17, 19	30, 33.2	9, 12	10, 10	11, 11	10, 10	14, 15	19, 19	15, 15	23, 23	15, 16
MRP055	Mirap	Male	36	Yes	X, Y	15, 17	16, 16	10, 11	13, 15	11, 12	12, 22	9, 12	13, 17	19, 19	12, 12	9, 11	6, 6	17, 17	28, 29	9, 10	9, 13	9, 11	10, 10	12, 14	19, 20	13, 14	24, 27	11, 15
MRP057	Mirap	Male	10	No	X, Y	15, 17	11, 12	10, 11	13, 13	8, 8	12, 22	12, 12	14, 22	23, 23	12, 12	11, 12	8, 8	16, 17	29, 30	8, 11	12, 13	8, 11	10, 10	12, 12	16, 19	14, 14	24, 26	15, 15
MRP060	Mirap	Male	55	No	X, Y	13, 15	16, 19	11, 12	14, 16	8, 8	11, 14	12, 12	15, 19	20, 23	11, 11	10, 10	8, 9	16, 18	30, 33.2	8, 11	12, 12	9, 11	10, 10	12, 15	17, 18	14, 14	24, 26	15, 15
MRP066	Mirap	Male	17	No	X, Y	16, 16	14, 17	10, 11	14, 16	8, 12	12, 22	10, 12	17, 18	25, 25	10, 12	8, 12	8, 8	18, 18	28, 31	11, 12	10, 10	8, 9	10, 10	11, 13	19, 19	12, 13	23, 26	15, 16
MRP067	Mirap	Male	18	No	X, Y	16, 16	14, 17	11, 12	14, 15	8, 12	13, 23	10, 12	17, 18	19, 22	10, 12	8, 12	8, 8	18, 18	28, 30	8, 11	10, 11	8, 9	10, 10	11, 15	19, 19	13, 14.2	23, 26	15, 16
MRP070	Mirap	Male	3	No	X, Y	16, 17	16, 17	10, 11	15, 15	8, 12	11, 19	10, 11	14, 18	24, 25	12, 12	12, 14	8, 9	16, 18	28, 30.2	12, 12	10, 10	9, 11	10, 10	13, 14	19, 23	14, 15.2	19, 25	16, 16
MRP071	Mirap	Male	30	Yes	X, Y	16, 17	11, 17	10, 10	14, 15	8, 14	16, 23	11, 12	13, 14	18, 24	9, 10	12, 16	8, 9	18, 18	30, 31	11, 12	11, 11	9, 9	10, 10	13, 13	16, 17	13, 14	20, 22	15, 16
MRP074	Mirap	Male	27	Yes	X, Y	13, 15	14, 14	11, 12	14, 15	8, 11	19, 19	12, 12	14, 17	23, 23	12, 15	12, 14	6, 8	18, 18	29, 32.2	8, 12	10, 12	9, 11	10, 10	12, 14	17, 23	14, 14	19, 25	16, 16
MRP077	Mirap	Male	55	No	X, Y	15, 17	12, 17	10, 10	13, 15	8, 8	11, 19	11, 11	14, 22	22, 22	10, 12	9, 12	8, 9	17, 18	31, 32.2	10, 12	10, 10	8, 11	10, 10	16, 16	17, 17	15, 15.2	19, 25	15, 16
MRP079	Mirap	Male	19	No	X, Y	15, 17	17, 18	10, 11	13, 15	8, 13	11, 12	10, 11	14, 17	22, 23	10, 11	12, 12	8, 9	17, 19	29, 32.2	12, 12	10, 12	9, 11	10, 10	14, 16	17, 17	14, 15	19, 26	15, 15
MRP081	Mirap	Male	30	No	X, Y	16, 18	16, 18	10, 11	15, 15	8, 8	17, 22	12, 12	18, 19	22, 22	10, 10	8, 12	8, 9	18, 18	29, 31.2	8, 8	10, 10	9, 11	10, 10	15, 16	18, 19	14, 15	19, 24	15, 16
MRP085	Mirap	Male	7	No	X, Y	17, 17	15, 18	11, 12	14, 15	8, 10	11, 17	11, 12	17, 18	22, 22	10, 12	9, 13	8, 9	15, 15	29, 32.2	11, 12	10, 12	9, 11	10, 10	13, 15	18, 20	12, 13	23, 24	15, 15
MRP087	Mirap	Male	3	No	X, Y	17, 18	16, 17	10, 11	15, 16	8, 10	14, 22	11, 12	18, 19	20, 22	10, 10	12, 14	9, 10	18, 18	29, 29	8, 13	10, 11	8, 11	10, 10	15, 15	18, 18	14, 14	23, 24	13, 15
MRP089	Mirap	Male	28	Yes	X, Y	15, 16	11, 17	12, 14	14, 14	9, 11	11, 16	11, 12	15, 18	19, 24	10, 12	10, 12	6, 8	16, 18	29, 30	12, 12	10, 11	8, 9	10, 10	11, 13	22, 22	13, 14	24, 26	11, 15
MRP091	Mirap	Male	6	No	X, Y	16, 18	11, 16	10, 14	14, 15	8, 11	12, 16	10, 12	15, 18	19, 23	12, 12	10, 11	8, 8	16, 19	30, 30	11, 12	10, 11	8, 12	10, 10	11, 11	22, 22	12, 14	20, 26	15, 15
MRP092	Mirap	Male	4	No	X, Y	15, 15	16, 17	10, 12	14, 15	8, 11	12, 16	12, 12	13, 18	23, 24	10, 12	11, 12	6, 8	16, 18	30, 30	11, 12	11, 12	9, 11	10, 10	12, 13	19, 22	12, 14	26, 26	15, 15
MRP093	Mirap	Male	2	No	X, Y	16, 18	16, 17	10, 12	14, 15	8, 9	11, 16	11, 12	13, 18	19, 23	12, 12	12, 12	8, 9	18, 18	29, 37.2	11, 12	11, 12	9, 11	10, 10	11, 11	19, 22	13, 14	26, 26	15, 15
MRP094	Mirap	Male	36	Yes	X, Y	15, 18	17, 18	10, 10	13, 14	9, 9	11, 20	12, 12	17, 18	22, 23	11, 12	10, 12	8, 9	17, 19	28, 31	8, 8	11, 13	9, 11	10, 10	14, 16	16, 19	13, 13	19, 24	15, 15
MRP098	Mirap	Male	9	No	X, Y	15, 15	16, 18	10, 10	13, 15	8, 9	18, 20	11, 12	14, 17	22, 25	10, 12	10, 14	6, 9	18, 19	29, 31	8, 11	11, 13	9, 11	10, 10	13, 14	16, 17	13, 14.2	19, 22	15, 16
MRP100	Mirap	Male	63	No	X, Y	15, 18	15, 17	10, 10	14, 14	8, 9	11, 19	11, 12	13, 17	23, 24	10, 11	10, 14	6, 9	18, 19	29, 31	8, 11	11, 11	9, 9	10, 10	13, 14	16, 22	13, 14.2	24, 26	15, 16
MRP101	Mirap	Male	62	No	X, Y	17, 17	16, 17	10, 11	14, 15	8, 9	14, 17	11, 11	17, 20	23, 23	11, 11	14, 15	6, 9	19, 20	28, 29	11, 12	11, 13	9, 9	10, 10	12, 12	17, 19	13, 15	19, 20	15, 15
MRP105	Mirap	Male	18	No	X, Y	15, 17	11, 16	10, 10	15, 15	9, 12	15, 17	11, 11	13, 14	23, 24	10, 12	10, 12	6, 9	16, 17	28, 29	8, 11	10, 12	9, 11	10, 10	11, 12	19, 20	14, 15	16, 24	15, 15
MRP106	Mirap	Male	19	Yes	X, Y	14, 16	16, 17	10, 14	14, 15	13, 13	11, 13	10, 11	13, 15	19, 23	12, 12	12, 12	8, 8	15, 18	30.2, 33.2	11, 12	10, 13	8, 11	10, 10	12, 13	17, 19	13, 15	23, 23	15, 16
MRP110	Mirap	Male	14	No	X, Y	15, 16	12, 17	10, 10	14, 15	11, 11	13, 15	12, 14	14, 22	19, 19	12, 12	10, 11	8, 9	16, 18	29, 30	8, 10	11, 11	8, 9	10, 10	13, 14	18, 18	13, 14	24, 25	15, 15
MRP111	Mirap	Male	8	No	X, Y	13, 16	11, 17	10, 11	14, 14	11, 11	11, 15	9, 12	14, 22	19, 19	11, 12	11, 12	9, 9	16, 17	29, 29	8, 8	11, 12	8, 12	10, 10	14, 15	17, 20	14, 14	23, 26	15, 15
MRP112	Mirap	Male	33	Yes	X, Y	17, 17	17, 17	10, 11	13, 16	8, 8	11, 12	10, 11	14, 15	22, 23	10, 11	12, 12	8, 8	17, 17	30, 32.2	12, 12	10, 10	8, 9	10, 10	14, 16	17, 17	14, 15.2	19, 26	15, 15
MRP114	Mirap	Male	6	No	X, Y	15, 17	17, 17	10, 11	14, 16	8, 13	11, 14	10, 11	14, 15	22, 25	10, 12	12, 12	8, 9	17, 18	30, 30	11, 12	10, 10	9, 9	10, 10	14, 16	17, 23	13, 14	20, 26	15, 15
MRP115	Mirap	Male	5	No	X, Y	15, 17	13, 17	10, 11	13, 14	8, 13	12, 14	10, 11	14, 15	21, 22	10, 13	12, 12	8, 9	17, 17	30, 32.2	8, 12	10, 10	8, 8	10, 10	14, 16	17, 23	13, 15.2	23, 26	15, 15
MRP116	Mirap	Male	3	No	X, Y	15, 17	13, 17	10, 10	13, 16	8, 13	12, 14	11, 11	15, 15	21, 22	11, 12	12, 12	8, 8	17, 18	30, 30	11, 12	10, 13	9, 9	10, 10	16, 16	17, 23	15.2, 16	19, 23	15, 15
MRP118	Mirap	Male	9	No	X, Y	14, 17	15, 17	10, 11	15, 15	9, 11	14, 17	11, 12	19, 22	21, 22	12, 12	10, 11	6, 9	16, 17	29, 31	8, 12	10, 12	11, 11	10, 10	13, 14	19, 20	13, 15	19, 26	15, 15
MRP121	Mirap	Male	26	No	X, Y	14, 16	14, 16	10, 10	14, 15	12, 12	12, 16	11, 11	14, 17	19, 21	10, 12	12, 15	8, 9.3	16, 18	28, 30	8, 8	11, 13	8, 9	10, 10	14, 14	16, 19	13, 14	20, 23	15, 15
MRP122	Mirap	Male	1	No	X, Y	16, 17	12, 16	10, 12	14, 17	8, 12	17, 18	12, 13	14, 15	23, 24	12, 12	8, 10	6, 8	18, 18	29, 31	8, 11	10, 11	11, 11	10, 10	12, 14	19, 19	12, 13	20, 25	15, 15
MRP123	Mirap	Male	20	No	X, Y	16, 17	13, 16	11, 11	14, 14	8, 12	15, 23	12, 12	14, 15	21, 23	9, 13	12, 14	6, 8	18, 18	28, 31	8, 11	10, 11	12, 12	10, 10	12, 13	19, 19	13, 14	20, 25	15, 18
MRP125	Mirap	Male	5	No	X, Y	15, 16	12, 19	10, 11	13, 16	8, 12	5, 14	9, 12	13, 15	22, 24	12, 15	11, 12	7, 9	18, 18	29, 33.2	8, 8	11, 11	9, 11	10, 10	10, 14	18, 19	12, 13	24, 26	15, 18
MRP126	Mirap	Male	3	No	X, Y	13, 16	15, 18	10, 14	13, 15	11, 12	5, 14	9, 12	13, 15	20, 22	12, 15	12, 14	7, 9	18, 18	29, 33.2	8, 8	11, 12	9, 9	10, 10	10, 14	18, 19	12, 14	22, 26	11, 18
MRP127	Mirap	Male	40	No	X, Y	13, 18	15, 17	10, 11	13, 16	8, 10	11, 14	11, 12	19, 20	24, 25	11, 11	11, 14	6, 8	17, 18	32.2, 33.2	11, 12	10, 13	9, 9	10, 10	12, 13	17, 25	12, 15	24, 25	13, 15
MRP129	Mirap	Male	16	No	X, Y	13, 17	12, 15	10, 11	16, 17	8, 12	14, 21	11, 12	15, 20	19, 24	11, 12	11, 11	6, 6	16, 18	33.2, 33.2	11, 12	10, 13	9, 9	10, 10	13, 14	16, 17	13, 15	24, 25	13, 16
MRP133	Mirap	Male	54	No	X, Y	15, 16	15, 18	10, 12	13, 15	8, 12	12, 19	11, 11	17, 17	22, 25	10, 12	10, 12	8, 8	18, 18	28, 30.2	8, 11	10, 12	8, 9	10, 10	13, 14	16, 19	13, 13	23, 24	15, 15
MRP135	Mirap	Male	29	Yes	X, Y	15, 15	17, 18	10, 12	13, 15	8, 9	12, 15	11, 13	14, 17	24, 25	10, 12	10, 11	8, 8	14, 18	28, 33.2	8, 11	10, 12	9, 11	10, 10	12, 14	19, 19	13, 14	22, 23	15, 15
MRP136	Mirap	Male	21	Yes	X, Y	15, 15	16, 18	12, 12	15, 15	8, 9	12, 15	11, 13	14, 17	24, 25	12, 12	10, 11	8, 8	18, 18	28, 33.2	8, 11	10, 10	9, 9	10, 10	12, 14	19, 19	13, 14	22, 23	15, 16
MRP141	Mirap	Male	27	Yes	X, Y	17, 18	13, 18	11, 12	15, 17	8, 9	14, 21	11, 12	13, 17	18, 23	10, 11	9, 13	9, 9	18, 18	29, 29	8, 8	10, 10	8, 9	10, 10	13, 13	19, 22	13, 14	20, 26	15, 15
MRP142	Mirap	Male	12	No	X, Y	15, 17	17, 17.3	10, 11	15, 16	8, 8	14, 19	10, 11	13, 17	19, 24	11, 12	12, 14	6, 8	17, 18	29, 31	9, 12	10, 10	11, 11	10, 10	14, 15	17, 20	15, 15.2	23, 23	15, 16
MRP143	Mirap	Male	36	Yes	X, Y	13, 16	11, 12	10, 14	13, 15	9, 11	11, 16	9, 12	13, 17	19, 23	12, 12	12, 12	8, 9	17, 18	29, 30.2	8, 10	11, 13	9, 9	10, 10	14, 15	16, 18	13, 14	25, 26	15, 15
MRP145	Mirap	Male	6	No	X, Y	17, 18	15, 18	10, 10	14, 14	8, 8	14, 19	11, 13	15, 18	19, 22	10, 10	11, 14	8, 8	16, 17	29, 29	6, 11	8, 11	9, 11	10, 10	15, 15	16, 18	14, 15	23, 23	16, 16
MRP147	Mirap	Male	0	No	X, Y	13, 17	12, 15	10, 10	13, 15	8, 9	11, 17	12, 13	13, 15	19, 23	11, 12	11, 12	8, 9	17, 17	29, 29	8, 11	11, 13	9, 9	10, 10	14, 15	16, 19	14, 14.2	23, 26	15, 16
MRP148	Mirap	Male	37	No	X, Y	16, 16	18, 19	10, 10	13, 16	8, 12	11, 11	12, 12	13, 13	19, 22	12, 12	11, 12	7, 8	18, 18	29, 30.2	8, 10	11, 11	9, 11	10, 10	10, 14	17, 19	12, 14	23, 25	11, 15
MRP152	Mirap	Male	30	No	X, Y	16, 17	12, 17	10, 11	14, 15	8, 12	14, 19	11, 12	13, 15	22, 23	12, 15	12, 14	8, 9	18, 20	29, 30	8, 12	12, 12	9, 11	10, 10	12, 15	16, 17	13, 15	23, 24	15, 16
MRP153	Mirap	Male	22	No	X, Y	15, 17	12, 17	10, 12	15, 15	8, 8	18, 19	11, 12	13, 15	24, 24	10, 10	9, 12	8, 9	17, 18	29, 32.2	8, 10	11, 11	9, 11	10, 10	14, 14	16, 17	13, 15.2	20, 25	15, 16
MRP155	Mirap	Male	5	No	X, Y	16, 16	17, 18	10, 10	14, 14	9, 12	14, 19	11, 12	14, 15	21, 23	9, 15	12, 14	8, 9	16, 18	30, 30	12, 12	11, 12	11, 12	10, 10	12, 15	16, 18	13, 14	20, 24	16, 16
MRP157	Mirap	Male	2	No	X, Y	16, 16	12, 18	11, 11	14, 14	9, 12	14, 17	12, 12	14, 15	21, 23	9, 12	12, 12	6, 8	16, 18	29, 30	8, 11	12, 13	9, 12	10, 10	14, 15	16, 18	14, 15	23, 24	16, 16
MRP158	Mirap	Male	27	No	X, Y	16, 17	13, 17	11, 12	15, 15	8, 8	11, 22	11, 12	13, 13	22, 24	11, 12	10, 12	6, 8	17, 18	29, 32.2	11, 12	10, 12	9, 11	10, 10	14, 14	18, 19	13, 13	24, 25	15, 16
MRP160	Mirap	Male	3	No	X, Y	17, 17	12, 13	10, 11	14, 15	8, 9	14, 22	11, 12	13, 15	22, 23	11, 12	10, 12	6, 9	18, 18	29, 32.2	11, 12	11, 12	8, 11	10, 10	13, 14	18, 19	13, 14	23, 25	15, 16
MRP161	Mirap	Male	20	No	X, Y	16, 18	12, 17	11, 12	14, 14	12, 12	16, 18	11, 11	15, 19	19, 22	10, 12	8, 12	6, 7	16, 20	31, 31	11, 11	10, 11	9, 9	10, 10	15, 16	18, 18	14, 14	20, 23	15, 16
MRP162	Mirap	Male	16	No	X, Y	15, 16	17, 18.3	10, 11	13, 14	8, 12	5, 16	11, 11	15, 19	19, 22	12, 12	12, 14	8, 8	18, 20	29, 30	11, 12	10, 11	8, 9	10, 10	11, 16	16, 19	14, 14	20, 25	15, 16
MRP164	Mirap	Male	66	No	X, Y	15, 18	16, 17	10, 11	14, 16	8, 11	13, 21	12, 13	14, 15	23, 23	11, 11	11, 12	8, 8	16, 16	27, 30.2	12, 12	10, 10	12, 12	11, 11	13, 14	19, 20	14, 15	19, 24	15, 16
MRP168	Mirap	Male	8	No	X, Y	16, 18	16, 17	10, 10	15, 15	11, 12	14, 21	10, 13	17, 17	20, 22	10, 11	12, 12	6, 6	17, 17	29, 29	8, 11	10, 12	9, 12	10, 10	14, 14	18, 19	14, 15	24, 24	15, 15
MRP169	Mirap	Male	5	Yes	X, Y	16, 18	16, 16	10, 11	14, 15	8, 12	14, 21	10, 13	15, 17	20, 23	11, 11	12, 16	6, 6	17, 17	29, 29	8, 11	10, 12	9, 12	10, 10	14, 14	18, 20	13, 15	22, 24	15, 15
MRP172	Mirap	Male	22	No	X, Y	16, 18	17, 18	10, 10	14, 15	8, 9	12, 21	13, 14	14, 16	19, 23	10, 11	12, 16	6, 8	16, 17	30.2, 31	11, 12	10, 10	11, 12	11, 11	14, 14	17, 20	14, 15	20, 24	15, 16
MRP173	Mirap	Male	21	No	X, Y	15, 16	16, 18	10, 10	15, 16	9, 11	12, 21	13, 14	15, 17	19, 23	11, 12	10, 12	8, 9	16, 17	27, 29	11, 12	10, 13	11, 12	11, 11	13, 13	18, 19	13, 14	19, 20	15, 15
MRP174	Mirap	Male	33	No	X, Y	15, 16	17, 18	10, 11	14, 16	8, 11	12, 21	11, 13	14, 17	19, 23	10, 11	11, 16	6, 8	16, 17	27, 29	11, 12	10, 10	9, 12	11, 11	13, 14	18, 19	13, 15	24, 24	15, 16
MRP177	Mirap	Male	32	No	X, Y	15, 16	16, 16	10, 10	14, 14	8, 9	13, 14	11, 12	15, 16	19, 23	10, 11	11, 16	6, 8	16, 17	27, 29	11, 12	10, 13	11, 12	11, 11	13, 14	18, 20	13, 15	19, 20	15, 16
MRP178	Mirap	Male	57	No	X, Y	16, 17	17, 17	10, 10	15, 16	8, 9	11, 19	11, 12	13, 17	19, 22	10, 11	10, 12	8, 8	15, 18	30, 30	12, 12	12, 13	9, 11	10, 10	13, 14	19, 20	14, 15	21, 23	15, 15
MRP181	Mirap	Male	23	No	X, Y	15, 15	11, 11	12, 12	14, 15	9, 11	11, 20	11, 13	13, 17	19, 24	10, 12	10, 10	6, 6	14, 17	29, 29	8, 8	12, 12	8, 11	10, 10	11, 13	16, 19	13, 15	22, 26	11, 16
MRP184	Mirap	Male	45	No	X, Y	13, 17	12, 14	11, 11	14, 14	8, 11	14, 16	12, 13	16, 17	23, 24	9, 12	10, 14	8, 9	18, 18	29, 30	8, 12	12, 12	9, 9	10, 10	12, 13	17, 19	14, 14	25, 25	16, 16
MRP186	Mirap	Male	8	No	X, Y	13, 15	12, 18	11, 11	14, 14	8, 8	14, 19	11, 12	14, 17	23, 25	9, 11	11, 14	6, 8	16, 18	30, 33.2	12, 12	12, 13	9, 9	10, 10	13, 13	17, 18	14, 14	25, 25	15, 16
MRP187	Mirap	Male	5	No	X, Y	14, 17	14, 18	10, 10	13, 15	12, 12	16, 22	11, 12	13, 14	19, 21	10, 11	10, 15	6, 9.3	16, 18	29, 30	8, 10	12, 13	9, 12	10, 10	13, 14	16, 19	13, 13	23, 24	15, 15
MRP188	Mirap	Male		No	X, Y	14, 15	15, 17	11, 12	15, 16	8, 12	13, 20	11, 13	17, 19	19, 24	12, 12	10, 11	6, 8	16, 17	29, 30, 31	8, 11	11, 12	9, 11	10, 10	14, 14	18, 22	12, 13	23, 27	17, 17
MRP189	Mirap	Male	6	No	X, Y	15, 15	16, 17	11, 12	14, 15	8, 8	18, 19	9, 11	13, 13	20, 22	9, 10	10, 14	8, 9	17, 18	30, 30.2	11, 12	10, 11	9, 11	10, 10	12, 12	17, 20	13, 13	25, 25	16, 16
MRP191	Mirap	Male	32	No	X, Y	15, 16	17, 17	10, 10	14, 15	11, 11	11, 19	12, 13	14, 14	19, 24	11, 12	12, 14	6, 8	14, 18	29, 29	8, 10	12, 12	11, 11	10, 10	13, 14	17, 22	14, 15	22, 25	15, 15
MRP193	Mirap	Male	8	No	X, Y	15, 16	16, 17	10, 10	14, 17	11, 12	11, 21	12, 13	13, 14	19, 19	12, 12	14, 14	6, 6	14, 17	27, 28, 29	8, 12	11, 12	11, 11	10, 10	13, 14	17, 23	13, 15	23, 25	15, 15
MRP197	Mirap	Male	55	No	X, Y	16, 18	11, 17	10, 10	14, 14	8, 8	11, 16	9, 12	14, 17	19, 23	11, 12	10, 12	8, 8	16, 17	29, 30	8, 10	11, 12	8, 11	10, 10	14, 15	16, 16	13, 14	22, 26	15, 15
MRP199	Mirap	Male	41	No	X, Y	15, 16	12, 14	10, 10	14, 15	8, 8	14, 19	12, 12	13, 18	23, 23	10, 10	10, 12	6, 8	17, 18	29, 29	10, 11	10, 11	8, 11	10, 10	11, 14	16, 19	14, 14.2	19, 26	16, 16
MRP203	Mirap	Male	7	No	X, Y	17, 17	17, 17	12, 15	17, 17	8, 8	12, 13	11, 12	14, 22	21, 23	10, 10	12, 12	6, 8	17, 18	30, 31	8, 8	10, 11	11, 11	10, 10	13, 14	16, 16	13, 15	25, 26	15, 15
MRP204	Mirap	Male	5	No	X, Y	15, 16	12, 15	10, 10	14, 15	8, 10	11, 14	12, 12	13, 15	17, 23	10, 12	10, 12	7, 8	17, 17	29, 29	10, 11	10, 11	8, 12	10, 10	11, 14	16, 22	14.2, 15	25, 26	16, 16
MRP205	Mirap	Male	3	No	X, Y	15, 15	14, 17	10, 10	14, 15	8, 11	14, 20	12, 12	13, 15	19, 23	9, 10	10, 12	8, 8	17, 18	29, 29	10, 10	10, 12	8, 12	10, 10	14, 14	19, 22	14, 14	25, 26	11, 16
MRP206	Mirap	Male	1	No	X, Y	15, 15	14, 15	10, 12	14, 15	8, 10	11, 14	12, 12	15, 18	19, 23	10, 12	10, 12	6, 8	17, 18	29, 29	10, 10	11, 12	8, 12	10, 10	14, 16	16, 18	14, 14	25, 26	11, 16
MRP207	Mirap	Male	43	No	X, Y	14, 17	12, 16	11, 15	13, 15	9, 11	12, 23	11, 13	14, 19	23, 23	10, 12	10, 10	6, 9	17, 19	29, 29	10, 12	10, 11	9, 11	10, 10	12, 15	18, 19	13, 14	22.2, 23	15, 16
MRP209	Mirap	Male	11	No	X, Y	15, 16	17, 18	10, 11	13, 13	8, 12	17, 20	12, 13	14, 15	19, 19	12, 12	9, 9	6, 8	15, 17	31.2, 33.2	11, 12	12, 13	11, 11	10, 10	14, 15	17, 17	13, 14	22, 26	15, 17
MRP211	Mirap	Male	8	No	X, Y	16, 17	16, 17	10, 11	13, 19	11, 12	23, 23	13, 13	14, 20	23, 23	12, 13	10, 11	6, 9	16, 17	29, 30	8, 10	9, 11	11, 11	10, 10	11, 12, 14	19, 22	14, 14	22.2, 23	15, 16
MRP213	Mirap	Male	57	No	X, Y	16, 16	17, 19	10, 10	14, 14	8, 11	17, 23	12, 13	13, 14	19, 23	8, 12	10, 14	6, 6	16, 19	29, 29	8, 12	11, 12	11, 12	10, 10	12, 13	16, 17	14, 15	22.3, 23	15, 18
MRP217	Mirap	Male	28	No	X, Y	16, 16	15, 16	11, 11.3	14, 15	12, 12	14, 19	9, 12	14, 19	19, 23	10, 12	10, 13	6, 8	16, 16	31, 31.2	11, 11	10, 13	8, 9	11, 11	13, 14	18, 19	12, 14.2	19, 24	15, 16
MRP220	Mirap	Male	8	No	X, Y	14, 18	16, 17	10, 10	15, 15	8, 9	13, 18	11, 12	13, 18	19, 23	11, 12	10, 10	8, 9	17, 18	29, 29	10, 11	10, 11	11, 11	10, 10	13, 14	17, 18	13.2, 14	19, 24	15, 15
MRP222	Mirap	Male	3	No	X, Y	14, 18	13, 14	10, 10	15, 15	8, 9	13, 18	12, 12	13, 17	19, 23	11, 12	10, 10	6, 8	17, 18	29, 30	10, 11	10, 11	11, 11	10, 10	11, 14	17, 19	13.2, 15.2	19, 26	15, 17
MRP223	Mirap	Male	1	No	X, Y	16, 18	16, 17	10, 10	15, 15	8, 9	13, 21	12, 12	13, 17	19, 23	11, 12	10, 15	8, 9	18, 19	29, 30	11, 11	10, 11	9, 11	10, 10	13, 14	18, 18	14, 14	19, 26	15, 17
MRP226	Mirap	Male	4	No	X, Y	16, 17	17, 17	10, 11	14, 14	8, 8	13, 17	11, 12	14, 15	20, 20	11, 12	11, 12	6, 9	18, 18	29, 30	8, 12	12, 13	9, 11	11, 11	11, 13	18, 19	14, 15	23, 24	15, 15
MRP229	Mirap	Male	42	No	X, Y	16, 18	16, 18	10, 12	14, 14	8, 13	12, 17	10, 14	13, 17	19, 23	11, 12	9, 13	6, 8	18, 18	29, 29	8, 11	10, 10	8, 11	10, 10	12, 16	17, 22	14, 14	20, 26	15, 15
MRP235	Mirap	Male	5	No	X, Y	15, 16	16, 18	10, 11	14, 14	8, 12	11, 17	12, 12	14, 19	19, 22	11, 12	10, 14	6, 8	17, 17	29, 30	8, 11	10, 12	9, 9	10, 10	12, 15	19, 19	12, 13	19, 24	16, 16
MRP236	Mirap	Male	3	No	X, Y	16, 16	16, 17	10, 10	14, 15	9, 12	17, 17	12, 12	14, 14	20, 22	11, 12	12, 14	8, 8	17, 17	29, 30	8, 11	10, 12	9, 9	10, 10	11, 13, 15	19, 19	12, 14	23, 25	15, 15
MRP237	Mirap	Male	2	No	X, Y	16, 17	16, 17	10, 10	14, 15	9, 12	11, 17	11, 12	14, 14	20, 22	12, 12	10, 12	8, 8	17, 18	30, 32.2	8, 11	10, 12	9, 12	10, 10	11, 13	18, 19	12, 13	23, 24	15, 15
MRP238	Mirap	Male	32	No	X, Y	14, 17	13, 17	10, 12	15, 15	8, 9	21, 22	12, 12	13, 13	23, 23	10, 12	10, 10	6, 8	17, 18	29, 31	8, 12	10, 11	9, 9	10, 10	12, 13	18, 19	13, 13	19, 24	15, 15
MRP240	Mirap	Male	22	No	X, Y	13, 17	12, 19	12, 14	13, 15	8, 9	18, 21	9, 10	14, 20	22, 23	12, 12	10, 11	6, 8	16, 16	28, 29	10, 10	11, 12	8, 9	10, 10	12, 15	16, 22	13, 13	20, 26	15, 16
MRP241	Mirap	Male	8	No	X, Y	14, 17	17, 18	12, 12	14, 15	9, 11	15, 17	11, 12	12, 13	22, 24	11, 11	10, 11	6, 8	17, 19	32.2, 33.2	11, 12	10, 10	11, 11	11, 11	12, 14	18, 22	14, 15.2	24, 25	15, 16
MRP242	Mirap	Male	1	No	X, Y	14, 18	13, 13	10, 12	15, 16	8, 12	18, 21	11, 12	13, 15	22, 23	10, 12	10, 11	6, 8	17, 18	29, 31	8, 12	10, 11	9, 9	10, 10	13, 14	19, 22	13, 16	24, 25	15, 15
MRP243	Mirap	Male	2	No	X, Y	13, 16	17, 19	11, 14	13, 15	8, 9	21, 21	10, 11	14, 14	22, 24	11, 12	11, 14	6, 8	16, 18	29, 29	10, 12	10, 11	9, 11	10, 10	12, 15	16, 18	13, 13	25, 25	15, 15
MRP244	Mirap	Male	1	No	X, Y	13, 17	18, 19	11, 12	15, 15	9, 9	17, 18	9, 12	13, 14	22, 23	12, 12	11, 14	6, 6	16, 17	28, 31	10, 12	10, 12	9, 12	10, 10	14, 15	22, 22	13, 14	20, 25	15, 16
MRP247	Mirap	Male	8	No	X, Y	14, 17	12, 16	10, 11	14, 15	8, 8	21, 23	11, 12	14, 15	22, 23	10, 10	10, 10	8, 8	19, 19	29, 30	12, 12	11, 11	9, 9	10, 10	13, 16	17, 18	13, 16	22.2, 23	15, 16
MRP251	Mirap	Male	26	No	X, Y	16, 18	12, 17.3	10, 10	15, 16	8, 13	11, 14	9, 11	15, 18	19, 22	9, 11	9, 12	8, 9	17, 18	31, 33.2	10, 12	10, 10	11, 11	10, 10	16, 16	18, 19	14, 15.2	21, 23	15, 16
MRP253	Mirap	Male	9	No	X, Y	15, 17	15, 17	11, 14	13, 16	12, 13	11, 13	9, 12	14, 18	19, 22	9, 11	11, 12	9, 9	18, 18	29, 31	10, 12	10, 12	11, 11	10, 10	16, 16	17, 18	13, 15.2	21, 23	15, 16
MRP254	Mirap	Male	7	No	X, Y	16, 18	12, 15	10, 11	13, 16	12, 13	11, 13	9, 11	15, 18	23, 24	9, 11	12, 12	8, 9	17, 18	29, 33.2	10, 12	10, 12	9, 11	10, 10	15, 16	18, 19	14, 15	21, 23	15, 16
MRP255	Mirap	Male	0	No	X, Y	15, 17	15, 17	11, 14	15, 16	8, 8	11, 13	9, 12	14, 18	23, 24	9, 11	9, 12	9, 9	18, 18	29, 33.2	10, 12	10, 12	11, 11	10, 10	14, 16	17, 18	13, 15	21, 23	15, 16
MRP259	Mirap	Male	40	Yes	X, Y	15, 16	11, 18	10, 12	13, 16	9, 11	17, 17	11, 13	13, 17	19, 19	10, 11	9, 12	8, 8	17, 18	31, 31.2	11, 12	12, 13	8, 11	10, 10	15, 16	17, 19	13, 14	24, 26	15, 15
MRP261	Mirap	Male	7	No	X, Y	15, 18	11, 18	10, 10	13, 16	9, 12	13, 17	11, 11	15, 17	19, 23	10, 11	9, 12	8, 9	17, 18	30, 31.2	8, 12	11, 12	11, 12	10, 10	14, 15	17, 18	13, 15	24, 25	15, 18
MRP262	Mirap	Male	4	No	X, Y	15, 16	16, 18	11, 12	14, 16	8, 9	12, 17	11, 12	17, 18	19, 23	10, 11	12, 12	8, 8	15, 17	29, 31.2	12, 12	10, 12	8, 9	10, 10	15, 16	17, 20	13, 14	23, 26	15, 16
MRP265	Mirap	Male	38	Yes	X, Y	17, 17	12, 15	10, 11	14, 15	8, 8	14, 21	11, 12	17, 17	23, 24	10, 11	12, 12	6, 8	16, 19	30, 31	11, 11	10, 12	9, 11	10, 10	11, 15, 16	16, 19	14, 15	19, 26	15, 15
MRP269	Mirap	Male	7	No	X, Y	16, 17	15, 18	10, 10	14, 14	8, 11	14, 17	12, 12	14, 17	24, 24	10, 12	12, 17	8, 8	16, 18	30, 31	11, 13	9, 10	9, 11	10, 10	12, 17	19, 20	13, 16	23, 26	15, 15
MRP271	Mirap	Male	2	No	X, Y	17, 17	15, 18	10, 11	14, 14	8, 10	11, 21	11, 12	14, 17	23, 23	9, 11	12, 17	8, 8	18, 19	30, 31	8, 11	8, 10	11, 11	10, 10	12, 15	16, 19	13, 15	19, 24	15, 15
MRP273	Mirap	Male	7	No	X, Y	15, 15	14, 17	10, 10	13, 14	8, 11	11, 14	11, 12	14, 16	22, 24	11, 12	9, 11	6, 8	16, 18	30, 32.2	8, 12	11, 11	9, 11	10, 10	10, 14	17, 22	15, 15.2	24, 25	15, 16
MRP274	Mirap	Male	5	No	X, Y	15, 15	14, 17	10, 10	14, 15	8, 11	11, 16	9, 11	16, 20	22, 24	11, 12	14, 16	6, 8	16, 18	29, 32.2	12, 12	10, 11	11, 11	10, 10	10, 14	17, 18	13, 15	22, 25	16, 16
MRP281	Mirap	Male	2	No	X, Y	17, 17	16, 17	10, 11	14, 15	8, 12	17, 17	11, 12	17, 18	21, 21	9, 9	11, 13	6, 9	17, 20	29, 34.1	11, 12	10, 13	9, 9	10, 10	10, 13	17, 19	14, 14	20, 20	15, 15
MRP282	Mirap	Male	43	No	X, Y	15, 15	15, 16	10, 11	14, 14	8, 8	12, 13	11, 13	13, 19	23, 24	10, 11	10, 12	8, 9	17, 18	29, 29	8, 11	11, 13	9, 11	10, 10	14, 14	16, 19	13, 14	20, 21	11, 15
MRP285	Mirap	Male	9	No	X, Y	15, 17	15, 15	10, 10	14, 15	8, 12	13, 21	11, 13	17, 19	20, 23	10, 10	10, 10	8, 8	16, 18	29, 30	8, 11	13, 13	9, 11	10, 10	13, 14	16, 17	13, 14	21, 27	15, 15
MRP286	Mirap	Male	7	No	X, Y	15, 18	15, 16	10, 11	14, 15	8, 12	13, 21	11, 11	17, 19	22, 23	10, 11	10, 12	8, 9	16, 17	29, 30	11, 11	12, 13	9, 11	10, 10	13, 14	16, 17	14, 14	21, 27	11, 15
MRP287	Mirap	Male	44	No	X, Y	15, 16	18, 18.3	10, 10	16, 16	8, 11	17, 23	10, 12	14, 17	19, 24	10, 11	9, 12	8, 8	17, 18	30, 30.2	10, 10	11, 13	11, 12	10, 10	13, 15	19, 20	13, 13	23, 24	15, 15
MRP289	Mirap	Male	3	No	X, Y	13, 15	13, 14	10, 11	14, 16	8, 12	11, 14	12, 12	13, 13	22, 23	10, 12	10, 13	6, 7	17, 18	29, 29	8, 8	12, 13	11, 11	10, 10	12, 14	18, 19	14, 14	24, 26	15, 17
MRP290	Mirap	Male	37	No	X, Y	16, 18	12, 18	10, 10	14, 15	8, 11	22, 22	12, 12	18, 19	22, 22	12, 12	12, 13	8, 9	15, 18	31.2, 33.2	8, 10	10, 13	11, 11	10, 10	13, 13	19, 20	12, 14	23, 23	15, 15
MRP292	Mirap	Male	8	No	X, Y	16, 18	12, 18	10, 10	15, 15	11, 12	14, 22	12, 12	18, 19	22, 22	12, 15	12, 13	8, 9	18, 18	29, 33.2	9, 10	12, 13	9, 11	10, 10	13, 13	20, 22	12, 12	23, 25	15, 15
MRP295	Mirap	Male	27	No	X, Y	15, 15	11, 15	10, 12	14, 14	8, 8	14, 19	11, 12	13, 18	19, 22	11, 12	11, 14	7, 8	16, 17	29, 30.2	8, 12	11, 13	11, 11	10, 10	14, 14	17, 20	14, 15	25, 27	13, 16
MRP297	Mirap	Male	17	No	X, Y	15, 15	11, 15	10, 12	15, 15	8, 9	14, 17	12, 12	14, 18	22, 22	11, 12	11, 14	8, 9	15, 18	29, 30	8, 8	11, 13	9, 11	10, 10	14, 14	17, 20	14, 15	23, 24	13, 16
MRP298	Mirap	Male	58	No	X, Y	15, 17	12, 18	13, 13	15, 16	11, 12	14, 17	12, 13	17, 18	23, 24	11, 12	10, 11	8, 9	19, 19	29, 31	10, 11	13, 13	9, 11	10, 10	12, 12	17, 18	13, 13	25, 26	11, 15
MRP299	Mirap	Male	50	No	X, Y	17, 18	17, 18	10, 10	14, 15	11, 12	13, 17	10, 10	13, 13	23, 24	12, 13	9, 12	6, 8	14, 18	27, 29	8, 12	12, 12	9, 11	10, 10	13, 15	16, 17	13, 14	24, 26	15, 15
MRP301	Mirap	Male	25	No	X, Y	16, 18	14, 18	10, 12	14, 15	8, 11	12, 13	10, 11	13, 17	24, 25	10, 12	12, 12	6, 8	14, 18	27, 28	10, 12	11, 12	9, 11	10, 10	13, 13	16, 16	13, 14	23, 26	15, 15
MRP302	Mirap	Male	23	No	X, Y	16, 17	16, 17	10, 12	14, 15	8, 11	12, 13	10, 11	13, 17	22, 24	11, 13	9, 12	6, 8	18, 18	27, 28	10, 12	11, 12	9, 11	10, 10	13, 14	17, 19	13, 14	23, 24	15, 15
MRP304	Mirap	Male	17	No	X, Y	16, 17	16, 17	10, 10	14, 16	8, 11	17, 19	10, 11	13, 17	22, 23	11, 12	9, 12	8, 8	14, 18	28, 29	11, 12	11, 12	9, 11	10, 10	13, 13	16, 16	13, 14	23, 24	15, 15
MRP306	Mirap	Male	13	No	X, Y	16, 17	14, 18	10, 12	14, 15	11, 12	13, 19	10, 11	13, 17	22, 24	11, 12	9, 10	6, 6	14, 18	28, 29	11, 12	11, 12	9, 9	10, 10	14, 15	16, 16	13, 13	23, 24	15, 15
MRP307	Mirap	Male	55	No	X, Y	15, 17	17, 17	10, 10	13, 14	8, 11	14, 19	12, 13	13, 14	19, 23	10, 11	9, 10	6, 6	18, 19	29, 29	8, 8	10, 12	8, 12	10, 10	12, 13	16, 17	15, 15.2	19, 23	15, 18
MRP309	Mirap	Male	26	No	X, Y	15, 17	18, 18	10, 14	15, 15	8, 12	15, 19	12, 12	13, 13	19, 24	11, 13	11, 11	9, 9	17, 19	29, 30, 31	11, 12	12, 13	9, 12	10, 10	12, 16	19, 21	14, 14	23, 27	11, 16
MRP310	Mirap	Male	43	No	X, Y	16, 17	18, 19	10, 10	15, 17	9, 11	14, 19	12, 12	17, 22	18, 19	11, 11	9, 11	8, 9	16, 17	29, 33.2	8, 8	10, 12	9, 11	10, 10	13, 13	16, 17	13, 14	19, 26	15, 15
MRP316	Mirap	Male	5	No	X, Y	16, 17	15, 17	10, 12	15, 17	8, 8	17, 22	11, 12	17, 18	19, 24	11, 12	12, 15	8, 9	17, 19	29, 30, 31	8, 12	10, 10	9, 11	10, 10	13, 13	17, 19	13, 14	19, 26	15, 15
MRP318	Mirap	Male	38	No	X, Y	13, 17	17, 19	10, 12	13, 15	8, 12	11, 22	12, 12	14, 15	19, 22	10, 12	10, 10	8, 8	16, 17	29, 30	12, 12	12, 12	11, 12	10, 10	13, 16	19, 22	13, 14	24, 26	15, 16
MRP320	Mirap	Male	15	No	X, Y	15, 16	17, 18	12, 14	13, 15	12, 12	12, 17	11, 11	16, 17	23, 24	12, 12	11, 11	8, 8	18, 18	28, 28	8, 11	10, 10	9, 9	10, 10	12, 13	16, 16	14, 15	23, 25	15, 15
MRP321	Mirap	Male	9	No	X, Y	15, 17	17, 19	12, 12	13, 13	8, 12	11, 12	11, 12	14, 15	22, 23	12, 12	10, 12	6, 8	14, 16	30, 33.2	11, 12	10, 12	9, 12	10, 10	12, 16	17, 19	14, 15	22, 24	15, 15
MRP323	Mirap	Male	41	No	X, Y	15, 16	13, 16	10, 10	12, 15	8, 12	12, 12	12, 14	14, 17	23, 24	12, 13	10, 12	8, 8	18, 20	30, 31	8, 10	10, 11	9, 11	10, 10	13, 15	18, 22	14, 14	22, 28	11, 13
MRP326	Mirap	Male	6	No	X, Y	15, 15	13, 16	10, 12	13, 15	8, 12	19, 19	11, 12	14, 19	22, 24	13, 13	10, 12	8, 9	18, 18	28, 31	8, 11	10, 12	9, 9	10, 10	13, 15	18, 19	13, 14	22, 25	13, 15
MRP327	Mirap	Male	61	No	X, Y	15, 15	13, 14	11, 11	14, 15	8, 11	18, 20	10, 11	18, 18	23, 24	10, 10	10, 11	6, 9	18, 18	28, 29, 30	11, 11	12, 12	9, 11	10, 10	13, 15	16, 22	13, 15.2	23, 26	15, 16
MRP328	Mirap	Male	37	No	X, Y	16, 16	13, 16	10, 10	13, 15	11, 11	13, 15	11, 12	14, 18	20, 20	12, 12	10, 13	6, 7	17, 18	29, 31.2	8, 8	11, 12	9, 9	10, 10	13, 13	17, 17	13, 14	22, 22	13, 16
MRP331	Mirap	Male	0	No	X, Y	15, 18	16, 17	10, 12	13, 16	8, 11	19, 23	11, 11	17, 22	22, 22	10, 10	10, 12	6, 9	14, 17	29, 31	12, 12	12, 12	9, 11	10, 10	12, 16	17, 19	13, 15	19, 23	15, 15
MRP332	Mirap	Male	12	No	X, Y	15, 15	11, 12	10, 11	14, 15	8, 11	11, 20	12, 12	13, 22	23, 23	11, 11	10, 12	9, 9	17, 18	29, 30	10, 12	10, 11	8, 11	10, 10	13, 16	17, 22	14, 15.2	22, 23	15, 16
MRP335	Mirap	Male	2	No	X, Y	16, 17	11, 18	10, 10	14, 16	8, 12	11, 18	12, 12	15, 17	22, 23	12, 12	10, 12	9, 9	19, 19	31, 32.2	11, 12	10, 11	8, 11	10, 10	13, 14	17, 22	14, 15.2	19, 23	15, 16
MRP336	Mirap	Male	37	No	X, Y	15, 15	13, 14	10, 10	13, 16	12, 12	12, 18	11, 12	15, 18	23, 23	11, 12	11, 11	6, 8	18, 19	31.2, 31.2	8, 8	9, 11	9, 10	10, 10	15, 16	18, 19	14, 14	21, 24	11, 16
MRP339	Mirap	Male	9	No	X, Y	14, 15	14, 16	10, 10	13, 16	9, 12	12, 23	11, 12	15, 18	23, 23	10, 11	9, 11	8, 8	17, 19	29, 31.2	8, 11	9, 10	9, 10	10, 10	12, 16	18, 20	13, 14	21, 23	11, 15
MRP343	Mirap	Male	17	No	X, Y	16, 17	15, 17	10, 15	13, 15	8, 8	12, 18	11, 11	14, 19	23, 25	10, 12	10, 14	9, 9	17, 19	29, 33.2	11, 12	11, 11	9, 11	10, 10	13, 13	18, 19	13, 14	19, 25	15, 16
MRP345	Mirap	Male	1	No	X, Y	16, 17	17, 17	10, 10	15, 16	8, 11	12, 22	9, 12	13, 15	21, 24	10, 12	10, 15	7, 9	17, 19	29, 31	8, 11	11, 11	11, 12	10, 10	15, 15	16, 18	13, 13	19, 25	15, 15
MRP346	Mirap	Male	42	No	X, Y	17, 17	11, 17	10, 10	14, 15	12, 12	13, 17	10, 11	13, 17	19, 23	12, 15	9, 12	6, 8	14, 18	29, 30	8, 12	11, 12	9, 11	10, 10	12, 14	16, 19	13, 14	24, 24	15, 16
MRP348	Mirap	Male	12	No	X, Y	17, 17	11, 11	10, 10	15, 15	8, 12	16, 17	10, 12	17, 17	19, 22	12, 13	11, 12	6, 8	17, 18	29, 30	8, 12	9, 12	11, 11	10, 10	13, 14	16, 19	13, 14	20, 24	15, 15
MRP349	Mirap	Male	10	No	X, Y	15, 17	11, 13	10, 10	14, 14	8, 12	13, 17	10, 12	17, 17	23, 25	12, 12	11, 12	6, 8	14, 17	29, 30	12, 13	9, 12	8, 11	10, 10	14, 14	16, 16	14, 15	19, 24	15, 16
MRP350	Mirap	Male	4	No	X, Y	15, 17	11, 17	10, 10	14, 14	11, 12	13, 13	10, 12	17, 17	23, 25	12, 13	9, 11	6, 8	14, 17	29, 30	12, 13	9, 12	8, 9	10, 10	12, 13	19, 21	14, 15	20, 24	15, 16
MRP352	Mirap	Male	11	No	X, Y	16, 17	17, 18	10, 10	13, 14	8, 12	18, 20	11, 13	17, 22	19, 23	12, 12	12, 15	6, 9	16, 17	27, 29	8, 10	10, 11	11, 11	10, 10	13, 13	18, 19	13, 15	24, 25	15, 15
MRP354	Mirap	Male	5	No	X, Y	13, 16	11, 17	10, 14	13, 14	8, 8	11, 23	11, 11	13, 22	19, 23	12, 13	10, 15	6, 9	18, 19	29, 29	10, 10	10, 10	8, 9	10, 10	13, 16	16, 23	14, 14	23, 25	15, 17
MRP357	Mirap	Male	13	No	X, Y	15, 18	12, 16	10, 12	13, 14	8, 9	11, 21	11, 12	16, 18	19, 22	12, 12	10, 14	6, 8	17, 18	28, 29	8, 12	10, 13	8, 11	10, 10	15, 16	17, 19	13, 15	19, 24	15, 15
MRP361	Mirap	Male	4	No	X, Y	15, 16	15, 18	10, 12	14, 15	8, 9	11, 15	8, 10	16, 18	19, 24	10, 12	10, 10	8, 8	14, 18	28, 29	8, 11	10, 10	11, 12	10, 10	13, 14	19, 19	13, 13	23, 24	11, 15
MRP362	Mirap	Male	3	No	X, Y	15, 15	18, 18	10, 12	15, 15	8, 9	11, 15	10, 11	14, 17	19, 24	10, 10	10, 10	8, 8	14, 18	28, 29	8, 11	10, 12	9, 12	10, 10	11, 13	19, 22	13, 13	23, 24	11, 15
MRP363	Mirap	Male	17	No	X, Y	15, 18	17, 18	10, 10	13, 15	8, 12	18, 22	11, 12	17, 22	19, 22	11, 12	10, 12	8, 9	17, 18	29, 32.2	12, 12	10, 11	9, 11	10, 10	13, 13	22, 23	13, 13	19, 25	15, 15
MRP364	Mirap	Male	38	No	X, Y	15, 17	12, 16	10, 12	13, 17	8, 12	16, 18	11, 13	13, 15	19, 24	10, 12	10, 12	8, 8	18, 18	30, 31	8, 8	10, 14	11, 12	10, 10	14, 14	18, 19	13, 14	20, 26	15, 15
MRP367	Mirap	Male	11	No	X, Y	16, 17	12, 16	10, 12	13, 13	8, 8	11, 18	11, 11	13, 15	19, 19	12, 12	12, 12	8, 8	18, 18	29, 30	8, 8	10, 11	9, 11	10, 10	10, 14	17, 19	14, 15	20, 25	15, 15
MRP368	Mirap	Male	6	No	X, Y	15, 17	16, 16	10, 10	15, 17	8, 12	11, 18	11, 12	13, 13	19, 24	10, 10	12, 12	7, 8	18, 18	29, 30	8, 12	10, 14	9, 12	10, 10	10, 14	17, 19	13, 15	25, 26	15, 15
MRP370	Mirap	Male	35	No	X, Y	16, 18	17, 18.3	10, 11	14, 15	12, 12	14, 18	10, 11	15, 19	19, 21	10, 12	11, 14	6, 8	16, 20	29, 31	11, 12	9, 11	9, 9	10, 10	15, 16	18, 18	13, 14	21, 25	15, 15
MRP372	Mirap	Male	12	No	X, Y	15, 15	17, 17	10, 11	14, 16	9, 11	14, 23	11, 12	18, 20	19, 24	11, 12	11, 12	6, 8	17, 19	30, 31	10, 12	10, 13	11, 11	10, 10	13, 14	17, 19	13, 15	23, 26	11, 16
MRP374	Mirap	Male	7	No	X, Y	15, 18	12, 18.3	10, 11	14, 15	8, 12	17, 18	10, 12	15, 18	21, 24	11, 12	11, 11	6, 9	19, 20	29, 33.2	11, 12	11, 13	9, 11	10, 10	14, 16	17, 18	13, 13	21, 25	11, 15
MRP385	Mirap	Male	6	No	X, Y	16, 17	12, 17	10, 10	14, 15	9, 11	11, 17	12, 12	15, 20	19, 22	11, 11	11, 12	6, 6	18, 18	30, 33.2	8, 12	12, 13	9, 9	10, 10	13, 14	16, 16	14, 15	24, 27	15, 16
MRP387	Mirap	Male	2	No	X, Y	16, 17	11, 12	10, 10	14, 15	9, 11	17, 21	12, 12	15, 20	18, 22	9, 11	11, 12	6, 8	18, 18	30, 30	8, 11	12, 13	8, 11	10, 10	11, 13	16, 16	13, 14	24, 25	15, 15
MRP388	Mirap	Male	52	No	X, Y	15, 17	17, 18	11, 12	15, 15	8, 8	17, 18	11, 12	18, 22	23, 24	11, 12	12, 14	8, 9	17, 17	32.2, 33.2	10, 12	11, 11	9, 11	10, 10	13, 13	19, 22	13, 13	23, 25	15, 16
MRP389	Mirap	Male	9	No	X, Y	13, 17	11, 18	10, 12	15, 17	8, 12	17, 19	11, 12	13, 15	22, 23	12, 12	11, 14	8, 9	18, 18	29, 33.2	8, 12	10, 11	8, 9	10, 10	13, 14	19, 23	13, 13	21, 26	15, 15
MRP390	Mirap	Male	4	No	X, Y	17, 18	11, 17	10, 12	15, 17	12, 12	19, 23	12, 12	13, 15	23, 24	13, 13	10, 11	6, 9	17, 19	29, 30	8, 12	10, 11	8, 11	10, 10	14, 14	19, 22	12, 13	21, 23	15, 16
MRP396	Mirap	Male	2	No	X, Y	15, 15	16, 18	10, 10	14, 17	8, 12	18, 18	11, 11	13, 17	19, 25	10, 12	10, 12	8, 9	18, 19	29, 30	8, 8	12, 13	8, 9	10, 10	13, 13	19, 20	14, 15	21, 25	15, 15
MRP397	Mirap	Male	30	No	X, Y	13, 18	13, 17	10, 11	13, 14	8, 12	14, 18	11, 12	13, 17	23, 23	12, 12	10, 10	8, 9	17, 18	29, 32.2	10, 11	11, 13	8, 9	10, 10	13, 14	19, 22	15, 15	22, 24	15, 16
MRP401	Mirap	Male	27	No	X, Y	15, 17	12, 17	10, 10	13, 15	8, 8	19, 22	11, 12	13, 22	23, 23	12, 12	10, 13	8, 9	16, 17	29, 31	10, 12	11, 11	9, 9	10, 10	14, 15	16, 17	14, 14	23, 24	15, 15
MRP403	Mirap	Male	1	No	X, Y	13, 17	17, 17	10, 11	13, 15	8, 8	21, 22	12, 12	13, 13	22, 23	10, 12	13, 14	9, 9	16, 18	28, 29	11, 12	11, 11	9, 11	10, 10	14, 14	16, 16	12, 14	19, 24	15, 15
MRP404	Mirap	Male	48	No	X, Y	16, 16	12, 16	10, 10	14, 15	9, 10	14, 16	12, 13	17, 19	19, 24	12, 12	10, 12	6, 8	17, 18	29, 29	8, 11	11, 13	11, 12	10, 10	13, 15	17, 19	13, 14	23, 24	15, 16
MRP406	Mirap	Male	4	No	X, Y	16, 16	15, 16	10, 10	15, 15	8, 9	14, 14	12, 13	17, 17	23, 24	11, 12	10, 12	6, 6	17, 18	29, 30	11, 11	10, 13	9, 12	10, 10	13, 13	19, 19	14, 14	19, 23	15, 15
MRP410	Mirap	Male	9	No	X, Y	13, 16	12, 17	10, 10	15, 15	8, 9	13, 23	11, 11	17, 22	19, 24	12, 12	11, 12	8, 8	16, 16	30, 30.2	8, 11	10, 10	8, 9	10, 10	14, 15	19, 19	13, 15	25, 26	16, 16
MRP414	Mirap	Male	5	No	X, Y	13, 17	12, 16	12, 14	13, 16	8, 9	12, 16	9, 11	13, 15	23, 23	11, 12	11, 12	9, 9	14, 18	29, 29	10, 11	10, 13	9, 11	10, 10	12, 15	17, 18	13, 14	25, 26	15, 15
MRP415	Mirap	Male	42	No	X, Y	13, 15	12, 17	11, 12	14, 15	8, 8	11, 21	12, 12	14, 19	22, 22	11, 12	10, 10	8, 9	17, 19	29, 30	12, 12	11, 12	11, 12	10, 10	13, 16	17, 22	13, 14	23, 24	15, 15
MRP420	Mirap	Male	9	No	X, Y	13, 17	12, 16	11, 11	15, 17	8, 8	20, 21	11, 12	14, 22	22, 23	10, 11	10, 10	8, 8	16, 17	29, 31	11, 12	10, 11	9, 12	10, 10	13, 16	18, 22	14, 14	24, 26	15, 15
MRP421	Mirap	Male	7	No	X, Y	15, 17	12, 16	10, 12	14, 17	8, 12	11, 16	11, 12	14, 22	22, 25	10, 11	10, 10	8, 9	18, 19	30, 30	11, 12	12, 12	9, 12	10, 10	13, 13	17, 22	13, 13	23, 24	15, 15
MRP422	Mirap	Male	5	No	X, Y	15, 17	16, 17	11, 12	15, 17	8, 12	11, 20	11, 12	14, 22	22, 25	10, 12	10, 12	8, 9	18, 19	29, 30	11, 12	10, 11	8, 11	10, 10	14, 16	17, 17	13, 14	24, 24	15, 15
MRP423	Mirap	Male	3	No	X, Y	13, 15	12, 14	10, 11	15, 17	8, 12	20, 21	11, 12	14, 17	22, 23	10, 11	10, 12	8, 9	16, 19	30, 31	11, 12	10, 12	9, 12	10, 10	13, 14	17, 18	13, 13	24, 26	15, 16
MRP426	Mirap	Male	3	No	X, Y	16, 16	12, 17	14, 14	14, 16	12, 12	16, 17	8, 13	14, 15	22, 23	11, 12	11, 11	8, 8	17, 17	28, 30.2	8, 12	10, 12	9, 9	10, 10	15, 15	18, 19	14, 14.2	19, 22	15, 16
MRP427	Mirap	Male	14	No	X, Y	15, 15	17, 17	11, 12	13, 16	11, 12	10, 14	10, 12	17, 18	23, 24	10, 12	9, 11	8, 9	18, 19	29, 33.2	12, 12	12, 13	9, 9	10, 10	12, 15	16, 17	13, 14	23, 23	11, 15
MRP428	Mirap	Male	3	No	X, Y	15, 16	17, 18	10, 13	14, 16	8, 11	17, 17	12, 12	18, 19	23, 24	12, 12	10, 10	8, 8	17, 17	31, 32.2	10, 10	10, 13	9, 9	10, 10	9, 14	17, 19	13, 15	19, 23	11, 15
WSB007	Wasab	Female	31	No	X, X	15, 17	15, 17	10, 11	15, 15	9, 11	14, 17	10, 11	13, 13	19, 24	9, 12	10, 12	6, 8	16, 18	28, 30	8, 8	11, 13	8, 11	0, 0	11, 15	18, 19	13, 15.2	20, 24	16, 16
WSB008	Wasab	Female	50	No	X, X	15, 17	11, 17	12, 12	14, 14	9, 10	10, 17	10, 13	13, 13	22, 24	10, 13	9, 11	9, 9	16, 17	29, 32	11, 12	10, 10	9, 11	0, 0	13, 14	19, 19	15, 15.2	23, 23	15, 16
WSB010	Wasab	Female	35	No	X, X	15, 15	11, 16	10, 11	17, 17	8, 12	12, 12	12, 13	17, 17	19, 19	10, 12	10, 12	9, 9	17, 17	29, 30	10, 11	10, 12	11, 12	0, 0	12, 13	19, 19	13, 14	24, 24	15, 16
WSB013	Wasab	Female	29	No	X, X	15, 16	16, 17	10, 11	13, 16	8, 14	17, 18	12, 12	13, 17	19, 24	11, 12	9, 11	6, 8	18, 18	29, 37.2	8, 8	11, 12	9, 11	0, 0	10, 14	18, 23	13, 14	20, 21.2	15, 15
WSB018	Wasab	Female	20	No	X, X	15, 17	16, 17	10, 12	16, 16	11, 12	16, 16	11, 11	14, 17	19, 20	11, 11	9, 12	8, 8	17, 17	30, 32	8, 12	10, 10	9, 9	0, 0	12, 12	18, 19	13, 15	21.2, 25	17, 18
WSB019	Wasab	Female	53	No	X, X	16, 17	15, 16	11, 12	13, 13	8, 12	11, 14	9, 13	13, 15	18, 19	10, 12	9, 13	8, 8	18, 19	33.2, 34.2	8, 11	11, 12	9, 9	0, 0	13, 16	19, 19	12, 16.2	25, 26	9, 15
WSB022	Wasab	Female	6	No	X, X	18, 18	14, 17	10, 13	16, 16	8, 8	11, 14	12, 13	13, 13	19, 19	12, 12	9, 14	6, 8	17, 19	28, 28	8, 10	12, 13	9, 11	0, 0	11, 14	18, 18	12, 13	24, 25	11, 15
WSB025	Wasab	Female	21	No	X, X	17, 19	16, 17	10, 13	16, 16	8, 9	12, 17	11, 13	13, 15	19, 20	10, 12	9, 11	6, 8	18, 19	29, 31	8, 11	11, 13	9, 11	0, 0	11, 11	17, 18	14, 15	24, 25	13, 15
WSB027	Wasab	Female	19	No	X, X	15, 16	15, 16	10, 11	14, 14	8, 12	13, 20	10, 12	13, 14	22, 24	11, 12	11, 12	8, 9.3	17, 18	29, 31.2	8, 8	10, 11	10, 11	0, 0	16, 16	17, 19	13, 14	23, 24	15, 15
WSB035	Wasab	Female	10	No	X, X	15, 17	11, 16	10, 11	13, 17	10, 12	11, 13	13, 14	13, 13	19, 24	10, 12	12, 12	9, 9	17, 19	29, 30	6, 11	10, 10	11, 11	0, 0	11, 13	19, 19	14, 14	22, 24	15, 16
WSB036	Wasab	Female	10	No	X, X	15, 17	11, 16	10, 13	13, 14	8, 10	11, 11	13, 14	13, 22	19, 24	10, 12	11, 12	6, 9	17, 20	28, 30	6, 10	10, 13	11, 11	0, 0	11, 13	18, 19	14, 15	24, 24	11, 16
WSB039	Wasab	Female	30	No	X, X	15, 17	13, 17	10, 11	14, 16	9, 14	14, 16	11, 11	14, 15	24, 24	11, 12	12, 18	8, 8	16, 17	28, 31.2	8, 11	11, 11	11, 11	0, 0	10, 13	18, 18	15, 16	23, 24	13, 16
WSB042	Wasab	Female	3	No	X, X	15, 17	11, 17	10, 11	16, 16	9, 12	12, 16	11, 11	14, 22	19, 24	12, 12	12, 14	8, 8	17, 20	28, 31.2	8, 10	10, 11	9, 11	0, 0	10, 13	18, 18	15, 15	23, 24	13, 15
WSB045	Wasab	Female	13	No	X, X	15, 18	16, 17	10, 10	15, 16	8, 12	14, 19	10, 11	13, 13	20, 24	11, 11	11, 11	6, 8	17, 18	29, 30	10, 11	10, 12	8, 9	0, 0	13, 13	18, 18	14, 14.2	24, 26	15, 15
WSB047	Wasab	Female	56	No	X, X	16, 18	12, 16	10, 11	15, 16	11, 12	14, 17	11, 12	13, 13	22, 23	11, 13	11, 15	8, 9	16, 17	28, 29	8, 12	10, 11	9, 9	0, 0	14, 15	19, 19	13, 14	23, 28	15, 15
WSB051	Wasab	Female	31	No	X, X	17, 18	17, 17	10, 13	15, 15	8, 11	16, 17	10, 12	14, 15	19, 25	11, 12	11, 11	6, 6	16, 16	29, 31.2	11, 11	10, 13	9, 9	0, 0	11, 15	18, 20	14, 15	21.2, 24	15, 16
WSB052	Wasab	Female	5	No	X, X	17, 18	12, 17	11, 13	15, 15	8, 9	16, 23	10, 11	14, 17	24, 25	12, 12	7, 11	6, 9	16, 20	29, 29	8, 11	11, 13	9, 9	0, 0	11, 12	19, 20	14, 14	24, 24	11, 15
WSB053	Wasab	Female	4	No	X, X	16, 17	17, 19	11.3, 13	15, 15	8, 11	16, 23	10, 13	14, 17	22, 25	12, 12	11, 11	6, 9	16, 20	29, 31.2	11, 12	11, 13	9, 9	0, 0	12, 15	18, 18	14, 16.2	24, 24	11, 16
WSB054	Wasab	Female	20	No	X, X	15, 17	17, 17	10, 11	13, 15	8, 11	16, 17	10, 12	14, 21	19, 19	11, 12	9, 12	6, 6	16, 16	29, 31.2	11, 12	13, 13	8, 9	0, 0	15, 16	18, 18	14, 15	23, 24	15, 16
WSB055	Wasab	Female	43	No	X, X	15, 18	16, 17	10, 10	13, 15	8, 9	16, 16	10, 12	13, 15	23, 25	10, 11	9, 11	6, 8	16, 19	29, 31.2	11, 12	10, 12	11, 11	0, 0	14, 16	20, 20	14, 15	22, 24	15, 16
WSB059	Wasab	Female	30	No	X, X	15, 18	13, 14	10, 11	14, 16	8, 8	11, 14	11, 13	13, 14	18, 24	11, 12	11, 11	8, 8	16, 16	29, 32	11, 12	10, 11	8, 9	0, 0	10, 14	18, 18	14, 15	22, 24	13, 15
WSB065	Wasab	Female	1	No	X, X	15, 15	13, 17	10, 12	14, 15	8, 11	14, 17	11, 12	13, 15	19, 20	12, 12	10, 11	6, 8	18, 20	28, 32	8, 8	10, 11	8, 9	0, 0	11, 14	19, 21	14, 15.2	24, 24	11, 16
WSB066	Wasab	Female	36	No	X, X	15, 15	16, 17	10, 11	14, 16	8, 11	19, 20	5, 12	13, 13	23, 25	11, 12	11, 12	8, 9	17, 18	29, 30	8, 12	11, 13	11, 11	0, 0	13, 14	18, 19	13, 15	24, 26	15, 16
WSB069	Wasab	Female	4	No	X, X	15, 16	16, 16	10, 12	14, 16	8, 8	17, 19	12, 13	13, 13	23, 25	10, 12	11, 11	9, 9	16, 17	29, 32	8, 12	10, 13	11, 11	0, 0	14, 14	18, 19	13, 15	24, 24	16, 16
WSB076	Wasab	Female	17	No	X, X	17, 17	16, 17	10, 12	14, 16	12, 14	5, 12	12, 13	13, 13	22, 23	10, 12	11, 11	8, 9	16, 17	29, 29	8, 11	10, 12	9, 11	0, 0	12, 15	18, 18	13, 15.2	22, 24	15, 15
WSB077	Wasab	Female	15	No	X, X	15, 17	15, 16	10, 12	14, 16	8, 14	12, 17	12, 13	13, 19	23, 23	10, 12	11, 11	8, 9	17, 17	29, 29	8, 11	10, 12	9, 11	0, 0	12, 15	17, 18	13, 14	24, 26	13, 15
WSB078	Wasab	Female	3	No	X, X	15, 15	17, 17	10, 11	14, 15	10, 12	12, 14	11, 11	14, 17	20, 24	11, 13	8, 12	9, 9	15, 16	30, 30	8, 12	10, 12	11, 11	0, 0	14, 17	18, 18	13.2, 14	24, 26	15, 17
WSB079	Wasab	Female	1	No	X, X	17, 18	16, 17	10, 12	14, 15	8, 8	17, 17	9, 12	13, 15	22, 22	10, 12	9, 10	8, 9.3	17, 17	29, 29	8, 11	10, 12	9, 11	0, 0	12, 13	17, 18	14, 15	19, 26	15, 15
WSB083	Wasab	Female	10	No	X, X	15, 15	16, 17	10, 10	13, 14	8, 12	14, 17	11, 12	13, 14	19, 24	11, 12	11, 11	8, 10	17, 18	28, 29	11, 11	12, 13	8, 9	0, 0	10, 10	18, 19	14.2, 14.2	23, 24	11, 15
WSB084	Wasab	Female	6	No	X, X	16, 17	15, 17	10, 13	14, 15	11, 12	17, 17	11, 12	13, 13	19, 24	11, 12	9, 12	8, 10	17, 18	28, 29	10, 11	11, 12	6, 8	0, 0	10, 12	18, 18	14.2, 14.2	24, 26	11, 15
WSB087	Wasab	Female	30	No	X, X	16, 16	14, 14	10, 12	14, 16	8, 11	14, 16	11, 12	23, 25	21, 25	12, 14	10, 11	8, 9	17, 19	30, 31.2	9, 11	8, 12	8, 9	0, 0	12, 14	18, 21	14, 14	23, 25	15, 15
WSB088	Wasab	Female	3	No	X, X	16, 16	14, 17	10, 12	16, 17	8, 8	12, 16	11, 11	13, 23	20, 25	11, 12	11, 14	6, 8	17, 19	29, 31.2	10, 11	12, 12	8, 9	0, 0	11, 14	16, 18	14, 14	24, 25	15, 15
WSB090	Wasab	Female	41	No	X, X	16, 17	11, 11	10, 12	15, 16	8, 11	18, 18	9, 11	14, 21	19, 19	10, 10	11, 11	8, 10	18, 19	29, 31.2	11, 13	12, 13	9, 11	0, 0	11, 13	18, 22	14, 15	24, 27	13, 16
WSB092	Wasab	Female	10	No	X, X	16, 18	11, 13	10, 11	13, 15	8, 11	17, 18	9, 10	13, 14	18, 19	10, 12	11, 14	8, 8	18, 18	28, 31.2	11, 13	10, 13	9, 11	0, 0	13, 13	21, 22	14, 15	25, 27	13, 15
WSB093	Wasab	Female	8	No	X, X	16, 18	11, 13	10, 11	13, 16	8, 8	17, 18	9, 12	13, 21	18, 19	10, 12	11, 14	6, 10	15, 18	28, 31.2	11, 11	10, 12	9, 11	0, 0	13, 13	19, 22	14, 15	24, 25	15, 16
WSB096	Wasab	Female	22	No	X, X	16, 18	16, 16	10, 11	14, 15	8, 12	14, 14	12, 12	13, 13	22, 25	10, 13	10, 11	8, 9	17, 18	28, 32.2	8, 12	9, 11	9, 9	0, 0	15, 15	19, 21	13, 13	23, 24	15, 15
WSB098	Wasab	Female	3	No	X, X	16, 19	16, 17	10, 10	14, 17	11, 12	14, 17	10, 12	13, 13	19, 25	12, 13	11, 16	8, 8	17, 18	28, 32.2	11, 12	9, 10	9, 11	0, 0	11, 13	21, 22	13, 14	24, 25	11, 15
WSB102	Wasab	Female	19	No	X, X	15, 17	13, 13	10, 11	14, 16	12, 14	11, 11	11, 13	14, 15	18, 24	11, 12	11, 11	8, 8	16, 18	31, 32	8, 11	11, 13	8, 9	0, 0	12, 12	18, 18	14, 14	22, 23	13, 15
WSB104	Wasab	Female	1	No	X, X	17, 17	13, 17	10, 10	15, 16	11, 12	12, 12	11, 11	14, 14	19, 24	11, 12	11, 12	8, 9	16, 19	29, 32	11, 12	10, 13	9, 9	0, 0	14, 14	18, 18	13, 14	23, 26	13, 16
WSB105	Wasab	Female	28	No	X, X	17, 17	17, 17	10, 11	15, 17	8, 11	11, 16	11, 13	14, 15	23, 24	10, 11	11, 12	8, 8	18, 19	29, 30	11, 12	10, 12	8, 9	0, 0	11, 15	21, 23	14, 15.2	19, 26	15, 16
WSB106	Wasab	Female	10	No	X, X	17, 18	17, 17	10, 13	13, 16	8, 8	14, 16	11, 11	14, 17	18, 19	11, 12	11, 12	9, 9	18, 19	29, 33.2	11, 11	10, 12	9, 11	0, 0	14, 16	18, 23	14, 15.2	23, 27	15, 16
WSB109	Wasab	Female	37	No	X, X	15, 15	16, 16	10, 12	14, 16	11, 14	13, 14	12, 13	16, 17	23, 25	10, 12	10, 14	6, 8	17, 18	28, 30	8, 10	10, 13	8, 9	0, 0	11, 12	18, 19	14, 14	20, 25	13, 15
WSB112	Wasab	Female	36	No	X, X	15, 16	15, 17	10, 11	16, 17	9, 12	13, 16	11, 11	13, 18	18, 22	12, 12	10, 11	8, 9	17, 19	28, 29	8, 11	10, 12	9, 11	0, 0	11, 11	19, 20	13, 15.2	21, 24	15, 15
WSB113	Wasab	Female	16	No	X, X	15, 15	15, 17	11, 12	14, 16	8, 12	13, 14	11, 12	18, 22	19, 22	12, 12	11, 11	8, 8	17, 20	29, 32	8, 8	10, 10	9, 9	0, 0	11, 13	19, 21	14, 15.2	20, 21	11, 15
WSB114	Wasab	Female	14	No	X, X	15, 15	13, 15	11, 13	14, 17	8, 9	13, 17	11, 12	13, 15	18, 20	12, 12	10, 11	8, 8	18, 19	28, 29	8, 11	10, 10	8, 9	0, 0	11, 13	19, 20	13, 15	20, 21	15, 16
WSB115	Wasab	Female	12	No	X, X	15, 16	13, 17	10, 12	16, 17	8, 12	13, 14	11, 12	13, 15	18, 20	12, 12	10, 11	6, 8	17, 18	28, 32	8, 11	10, 10	9, 9	0, 0	11, 13	19, 20	14, 15.2	20, 24	15, 16
WSB119	Wasab	Female	6	No	X, X	15, 15	13, 15	10, 12	14, 15	9, 11	14, 14	10, 12	13, 15	19, 20	12, 12	11, 12	6, 8	16, 18	29, 30	8, 8	10, 11	8, 8	0, 0	14, 15	18, 19	13, 14	20, 24	16, 16
WSB120	Wasab	Female	45	Yes	X, X	16, 16	17, 18.3	10, 11	15, 16	12, 12	14, 14	10, 10	12, 13	19, 22	10, 12	9, 11	8, 9	17, 18	29, 30	8, 11	10, 10	11, 11	10, 10	10, 13	18, 19	15.2, 15.2	20, 25	15, 16
WSB121	Wasab	Female	40	No	X, X	17, 17	14, 18	10, 11	15, 16	8, 11	13, 17	11, 12	13, 14	18, 23	9, 11	9, 14	7, 8	18, 19	28, 30	8, 10	10, 12	8, 9	0, 0	10, 13	18, 23	14, 16	24, 27	11, 15
WSB123	Wasab	Female	10	No	X, X	17, 17	14, 18.3	10, 10	15, 15	11, 12	14, 17	10, 12	14, 22	19, 23	10, 11	9, 11	8, 9	17, 18	30, 30	8, 11	10, 10	8, 11	0, 0	13, 13	18, 19	14, 15.2	20, 27	15, 16
WSB124	Wasab	Female	14	No	X, X	17, 17	14, 18.3	10, 10	15, 15	8, 12	14, 17	10, 11	13, 22	22, 23	10, 11	9, 14	8, 9	17, 19	29, 30	10, 11	10, 10	8, 11	0, 0	10, 10	19, 23	15.2, 16	25, 27	11, 15
WSB127	Wasab	Female	36	No	X, X	15, 16	17, 17	10, 12	15, 15	11, 12	13, 17	10, 11	13, 14	18, 18	10, 12	11, 11	8, 9	19, 19	29, 29	8, 11	10, 12	9, 9	0, 0	10, 14	18, 18	14, 15.2	21, 24	16, 16
WSB128	Wasab	Female	18	Yes	X, X	16, 17	17, 18	12, 12	15, 15	11, 12	13, 14	11, 11	13, 14	18, 22	10, 10	8, 11	8, 9	17, 19	29, 30	8, 11	10, 12	9, 11	0, 0	10, 14	18, 18	14, 15.2	20, 24	16, 17
WSB129	Wasab	Female	20	No	X, X	15, 17	17, 17	10, 12	15, 16	11, 11	14, 17	11, 11	13, 14	18, 22	10, 10	8, 11	8, 8	17, 19	29, 30	8, 11	12, 12	9, 11	0, 0	13, 14	18, 18	15.2, 15.2	21, 25	16, 17
WSB130	Wasab	Female	11	No	X, X	16, 17	17, 17	10, 12	15, 15	11, 12	14, 17	10, 10	13, 13	18, 22	10, 12	9, 11	8, 9	17, 19	29, 30	8, 11	10, 12	9, 11	0, 0	13, 14	18, 18	14, 15.2	20, 24	16, 17
WSB136	Wasab	Female	26	No	X, X	14, 17	13, 18	11, 12	13, 16	11, 12	15, 21	10, 10	13, 19	20, 22	10, 11	11, 12	6, 8	17, 19	28, 29	5, 5	12, 13	11, 11	0, 0	12, 14	19, 19	13, 15.2	25, 25	15, 16
WSB138	Wasab	Female	22	No	X, X	16, 17	15, 17	10, 10	15, 16	8, 12	12, 14	11, 13	13, 13	19, 19	10, 11	11, 12	6, 8	17, 18	31, 31.2	8, 8	10, 12	7.3, 7.3	0, 0	15, 15	17, 17	14, 14	23, 24	15, 15
WSB141	Wasab	Female	5	No	X, X	17, 18	15, 17	10, 10	14, 16	8, 11	12, 14	12, 12	13, 15	23, 24	12, 12	12, 16	6, 8	17, 17	30, 37.2	10, 11	11, 12	9, 11	0, 0	12, 15	16, 17	13, 15	25, 26	15, 15
WSB142	Wasab	Female		No	X, X	17, 18	17, 17	10, 10	16, 17	8, 11	12, 14	12, 13	13, 15	19, 24	11, 12	10, 16	6, 8	17, 18	29, 37.2	8, 10	11, 12	9, 11	0, 0	10, 15	16, 18	15, 15	23, 26	15, 15
WSB143	Wasab	Female	29	No	X, X	15, 17	12, 17	11, 11	14, 17	8, 13	15, 16	11, 12	14, 16	22, 23	11, 13	12, 13	8, 8	15, 15	31, 36.2	8, 8	9, 11	8, 9	0, 0	12, 15	18, 18	14, 15	23, 25	16, 17
WSB145	Wasab	Female	7	No	X, X	15, 16	12, 17	10, 11	13, 17	13, 14	14, 16	12, 12	13, 16	22, 22	10, 13	12, 13	8, 10	15, 17	36.2, 37.2	8, 12	11, 12	9, 9	0, 0	10, 12	16, 18	14, 16	23, 24	15, 17
WSB146	Wasab	Female	4	No	X, X	15, 17	12, 17	10, 11	13, 14	8, 13	14, 15	10, 12	13, 14	22, 23	10, 13	11, 12	8, 10	15, 17	36.2, 37.2	8, 11	10, 11	8, 9	0, 0	10, 15	16, 18	13, 14	24, 25	15, 16
WSB150	Wasab	Female	16	No	X, X	18, 19	15, 16	10, 10	13, 15	8, 8	14, 14	11, 11	15, 22	17, 18	12, 12	11, 11	8, 8	16, 19	30, 30	8, 8	10, 10	9, 11	0, 0	13, 14	19, 19	14.2, 15	24, 25	15, 15
WSB152	Wasab	Female	10	No	X, X	16, 18	13, 17	10, 11	13, 13	8, 8	16, 16	11, 12	16, 16	23, 23	12, 12	11, 11	8, 8	17, 19	30, 37.2	8, 8	12, 12	8, 9	0, 0	10, 14	18, 19	14.2, 15	20, 25	15, 15
WSB157	Wasab	Female	3	No	X, X	16, 18	12, 17.3	10, 11	13, 15	8, 8	20, 20	10, 11	14, 19	19, 20	9, 13	12, 16	6, 9	16, 17	30, 31.2	8, 8	8, 10	11, 11	0, 0	13, 14	23, 23	14, 14	25, 25	15, 15
WSB158	Wasab	Female	32	No	X, X	15, 17	16, 16	10, 11	14, 14	11, 12	17, 19	12, 12	13, 15	20, 25	10, 11	12, 16	8, 9	17, 18	29, 29	10, 11	10, 13	9, 11	0, 0	12, 13	18, 21	13, 15	23, 26	15, 16
WSB161	Wasab	Female	6	No	X, X	15, 16	15, 16	10, 10	14, 16	11, 11	19, 19	11, 12	13, 13	19, 20	11, 13	8, 16	7, 8	16, 18	29, 30	8, 11	10, 13	9, 9	0, 0	12, 16	20, 21	13, 14	23, 23	15, 16
WSB164	Wasab	Female	65	No	X, X	15, 15	15, 15	11, 12	16, 16	11, 11	14, 17	10, 10	13, 15	19, 24	10, 12	12, 13	8, 8	16, 18	28, 29	11, 11	10, 12	9, 11	0, 0	14, 16	18, 22	13, 14	25, 25	11, 15
WSB167	Wasab	Female	4	No	X, X	15, 17	11, 15	10, 11	15, 17	8, 11	14, 14	11, 13	13, 17	19, 23	10, 11	12, 14	7, 9	17, 18	28, 29	10, 13	10, 11	8, 12	0, 0	12, 13	19, 19	13, 14.2	24, 26	11, 15
WSB170	Wasab	Female	37	No	X, X	15, 15	16, 19	10, 10	15, 15	8, 8	20, 22	8, 11	16, 18	19, 22	11, 13	11, 11	6, 8	18, 19	30.2, 32.2	8, 13	9, 11	9, 11	0, 0	14, 15	19, 19	14, 15	19, 25	15, 16
WSB177	Wasab	Female	40	No	X, X	15, 17	17, 17	10, 12	16, 16	8, 8	12, 12	12, 13	14, 16	22, 22	10, 11	12, 12	8, 8	18, 19	28, 31	8, 12	10, 11	9, 11	0, 0	13, 16	18, 21	13, 14	21.2, 23	15, 17
WSB179	Wasab	Female	8	No	X, X	15, 17	11, 17	10, 11	15, 16	12, 12	14, 14	11, 13	14, 15	19, 22	10, 11	12, 13	8, 8	17, 19	28, 38.2	8, 12	11, 11	9, 9	0, 0	10, 16	18, 21	14, 15	21.2, 24	15, 15
WSB183	Wasab	Female	5	No	X, X	15, 18	15, 18.3	10, 12	15, 17	8, 12	13, 17	11, 14	13, 13	23, 24	12, 12	9, 10	6, 8	17, 19	29, 29	10, 11	10, 10	8, 9	0, 0	11, 11	19, 21	15, 15.2	21, 24	15, 16
WSB185	Wasab	Female	21	No	X, X	17, 18	14, 15	10, 11	13, 16	8, 8	11, 17	12, 13	13, 14	19, 19	12, 12	9, 14	8, 8	17, 18	28, 33.2	8, 8	11, 13	8, 9	0, 0	11, 13	18, 19	12, 14	24, 26	11, 15
WSB001	Wasab	Male	39	Yes	X, Y	15, 17	14, 15	10, 12	15, 16	8, 11	14, 14	11, 11	13, 14	20, 23	10, 11	11, 14	7, 9	16, 18	28, 29	11, 13	11, 11	8, 11	10, 10	13, 14	17, 19	14.2, 16	24, 26	11, 15
WSB002	Wasab	Male	38	Yes	X, Y	16, 17	16, 16	10, 11	14, 15	11, 12	15, 20	9, 10	14, 21	24, 24	10, 11	12, 12	6, 9.3	17, 18	31.2, 31.2	8, 11	10, 13	10, 11	10, 10	10, 14	17, 18	13, 14.2	23, 24	15, 15
WSB003	Wasab	Male	24	Yes	X, Y	15, 17	15, 18.3	12, 12	15, 16	11, 12	14, 15	10, 11	14, 15	22, 23	10, 10	11, 11	8, 8	17, 18	28, 30	12, 13	10, 12	11, 11	10, 10	13, 13	18, 18	14, 15	23, 25	15, 16
WSB004	Wasab	Male	21	Yes	X, Y	18, 18	11, 17	13, 13	14, 16	8, 8	12, 14	11, 13	13, 22	19, 19	10, 12	12, 14	6, 8	16, 19	28, 30	10, 11	12, 13	8, 11	10, 10	13, 14	16, 18	13, 15	24, 25	13, 15
WSB005	Wasab	Male	39	Yes	X, Y	17, 18	11, 16	11, 11	13, 15	12, 12	12, 14	11, 11	15, 16	18, 19	10, 11	12, 13	8, 10	17, 18	29, 37.2	12, 12	11, 13	8, 9	10, 10	10, 13	18, 21	13, 15	24, 24	15, 15
WSB006	Wasab	Male	19	Yes	X, Y	15, 18	11, 14	10, 11	14, 16	8, 14	11, 14	10, 11	14, 15	18, 24	11, 12	11, 16	6, 8	17, 18	29, 32	8, 11	10, 11	8, 9	10, 10	12, 14	18, 18	14, 14	23, 24	13, 16
WSB009	Wasab	Male	56	Yes	X, Y	18, 19	11, 17	10, 12	15, 17	12, 12	15, 17	5, 5	13, 18	19, 24	9, 12	12, 16	6, 6	17, 18	29, 32	8, 11	12, 13	11, 11	10, 10	13, 14	19, 24	13, 15.2	20, 21.2	15, 16
WSB011	Wasab	Male	30	Yes	X, Y	16, 18	16, 17	11, 12	13, 15	8, 12	12, 14	11, 12	15, 16	18, 19	10, 12	11, 12	6, 8	16, 17	31, 37.2	8, 8	11, 12	9, 11	10, 10	10, 13	18, 18	13, 14.2	24, 25	15, 15
WSB012	Wasab	Male	30	No	X, Y	15, 15	15, 17	10, 10	13, 16	8, 14	16, 19	13, 13	13, 19	19, 25	10, 11	11, 11	6, 8	16, 17	29, 29	11, 11	11, 13	9, 9	10, 10	10, 12	16, 19	14, 14	22, 26	15, 15
WSB014	Wasab	Male	49	Yes	X, Y	15, 17	15, 17	10, 11	14, 16	8, 14	10, 14	9, 12	13, 19	18, 23	12, 12	11, 12	6, 8	16, 17	29, 30	8, 11	11, 11	9, 11	10, 10	12, 12	17, 18	13, 14	25, 26	15, 15
WSB015	Wasab	Male	50	Yes	X, Y	15, 18	17, 17	11, 12	15, 16	8, 8	12, 14	11, 13	13, 15	19, 24	11, 12	12, 12	6, 8	17, 17	29, 29	11, 11	10, 11	9, 11	10, 10	10, 15	16, 18	15, 15	23, 23	15, 16
WSB016	Wasab	Male	51	Yes	X, Y	15, 16	15, 16	10, 11	14, 14	8, 12	13, 20	11, 13	13, 14	22, 24	11, 12	7, 11	8, 9.3	17, 18	29, 29	8, 12	10, 11	11, 11	10, 10	14, 16	17, 19	14, 14	20, 23	15, 18
WSB021	Wasab	Male	19	No	X, Y	15, 16	14, 16	10, 11	13, 16	8, 12	14, 14	12, 13	14, 15	18, 19	12, 12	13, 14	6, 8	17, 18	28, 33.2	8, 11	12, 13	8, 9	10, 10	13, 14	18, 19	15, 16.2	24, 26	15, 17
WSB024	Wasab	Male	66	No	X, Y	15, 17	16, 17	10, 12	14, 16	8, 11	13, 15	10, 10	14, 21	22, 24	10, 12	11, 13	10, 10	17, 17	29, 37.2	8, 8	11, 12	11, 11	10, 10	10, 10	18, 19	13, 14.2	24, 24	15, 18
WSB026	Wasab	Male	60	No	X, Y	16, 17	16, 17	11, 12	15, 16	11, 11	14, 15	9, 10	16, 21	19, 24	10, 10	12, 13	6, 10	17, 18	31.2, 37.2	8, 11	12, 13	9, 11	10, 10	10, 10	17, 18	14.2, 15	23, 24	11, 15
WSB029	Wasab	Male	17	No	X, Y	16, 16	11, 16	10, 10	13, 14	11, 11	15, 16	9, 10	13, 21	19, 22	11, 11	11, 12	8, 9.3	16, 17	29, 31.2	8, 11	11, 13	9, 11	10, 10	10, 10	17, 22	15, 15	24, 24	13, 15
WSB032	Wasab	Male	19	No	X, Y	17, 17	11, 17	10, 10	13, 16	11, 11	13, 18	11, 12	14, 17	19, 19	10, 11	11, 12	8, 10	19, 19	29, 31.2	12, 13	11, 13	9, 11	10, 10	13, 13	18, 19	15, 15.2	21, 24	13, 15
WSB034	Wasab	Male	30	No	X, Y	15, 15	16, 16	10, 13	14, 16	8, 8	11, 12	11, 13	13, 22	19, 19	10, 12	11, 11	6, 8	16, 20	28, 30	8, 10	12, 13	9, 11	10, 10	13, 14	18, 18	13, 15	24, 25	11, 15
WSB037	Wasab	Male	7	No	X, Y	15, 17	11, 16	10, 13	16, 17	8, 12	12, 13	11, 14	13, 22	19, 24	10, 10	11, 12	6, 9	17, 20	29, 30	10, 11	10, 12	9, 11	10, 10	11, 13	18, 19	13, 14	22, 24	15, 16
WSB038	Wasab	Male	36	No	X, Y	15, 15	11, 16	10, 13	14, 16	8, 12	12, 14	11, 13	13, 22	19, 19	12, 12	11, 14	8, 9.3	16, 20	28, 30	8, 10	10, 13	9, 11	10, 10	13, 14	18, 21	13, 15	24, 24	11, 15
WSB041	Wasab	Male	4	No	X, Y	15, 17	11, 13	10, 10	14, 16	8, 9	14, 16	11, 11	13, 15	19, 24	12, 12	12, 14	8, 8	16, 20	28, 28	8, 11	10, 11	9, 11	10, 10	13, 13	18, 21	15, 15	23, 24	15, 16
WSB044	Wasab	Male	59	No	X, Y	15, 18	16, 17	10, 13	16, 16	8, 12	11, 14	13, 13	13, 22	19, 19	12, 12	11, 14	6, 8	16, 20	28, 30	8, 11	11, 13	8, 9	10, 10	14, 15	18, 21	13, 14	24, 24	11, 13
WSB046	Wasab	Male	20	No	X, Y	15, 18	11, 15	10, 11	15, 16	11, 12	15, 17	10, 12	13, 15	19, 19	9, 10	12, 12	6, 8	16, 17	29, 29	11, 11	12, 13	9, 11	10, 10	14, 14	18, 19	13, 15.2	20, 25	11, 11
WSB048	Wasab	Male	10	No	X, Y	15, 17	11, 17	10, 12	12, 13	11, 14	11, 14	9, 13	14, 16	18, 19	10, 12	11, 11	7, 8	16, 16	29, 30	8, 8	11, 11	9, 11	10, 10	11, 13	18, 18	14, 15	24, 25	15, 15
WSB049	Wasab	Male	10	No	X, Y	15, 17	16, 17	10, 12	12, 13	11, 14	12, 14	10, 12	13, 14	18, 19	10, 12	11, 11	7, 8	16, 16	29, 30	8, 8	9, 11	8, 9	10, 10	11, 13	18, 19	14, 15	24, 25	15, 15
WSB050	Wasab	Male	62	Yes	X, Y	15, 18	17, 18	10, 10	16, 17	8, 12	15, 16	11, 12	14, 16	19, 20	12, 12	11, 12	6, 8	15, 17	29, 31	8, 12	10, 11	11, 11	10, 10	14, 15	18, 23	13, 15.2	25, 26	15, 17
WSB056	Wasab	Male	9	No	X, Y	17, 17	15, 15	10, 12	15, 15	9, 11	17, 18	10, 11	13, 15	23, 24	10, 12	10, 11	8, 8	18, 19	28, 28	8, 11	11, 13	8, 11	10, 10	13, 15	19, 20	13, 14	20, 25	15, 16
WSB057	Wasab	Male	12	No	X, Y	16, 18	13, 16	12, 13	13, 16	8, 12	11, 17	9, 10	13, 22	18, 19	10, 12	13, 14	8, 8	17, 18	32, 34.2	8, 11	11, 13	8, 9	10, 10	11, 13	18, 19	14, 16.2	24, 26	11, 15
WSB058	Wasab	Male	34	No	X, Y	16, 18	13, 17	10, 11	15, 16	8, 8	16, 17	10, 12	14, 15	19, 19	11, 12	11, 11	6, 8	16, 18	28, 37.2	8, 12	10, 13	9, 9	11, 11	11, 15	18, 18	14, 15	25, 26	16, 16
WSB060	Wasab	Male	3	No	X, Y	18, 19	13, 17	11, 12	13, 16	8, 11	12, 14	10, 13	14, 18	19, 24	12, 12	9, 11	6, 8	16, 17	29, 30	12, 13	10, 12	8, 9	10, 10	10, 14	18, 19	13, 14	20, 22	13, 15
WSB061	Wasab	Male	4	No	X, Y	15, 16	14, 17	10, 12	13, 14	8, 11	10, 14	10, 11	13, 14	18, 22	12, 12	11, 12	6, 8	16, 17	29, 30	11, 12	10, 11	8, 9	10, 10	10, 14	18, 19	13, 15	22, 24	13, 15
WSB062	Wasab	Male	9	No	X, Y	18, 19	13, 17	11, 12	16, 16	8, 11	12, 14	10, 11	13, 14	22, 24	11, 12	9, 11	6, 8	16, 17	30, 32	11, 11	10, 10	8, 9	10, 10	14, 14	18, 19	13, 15	20, 24	13, 17
WSB063	Wasab	Male	2	No	X, Y	16, 17	17, 19.3	10, 13	15, 16	9, 11	12, 17	11, 11	15, 16	22, 22	11, 12	11, 12	8, 9	16, 18	29, 31	8, 8	10, 13	8, 11	10, 10	11, 13	18, 20	14, 15	19, 20	16, 16
WSB064	Wasab	Male	4	No	X, Y	15, 15	13, 15	11, 12	15, 16	8, 11	17, 17	10, 12	13, 15	19, 24	9, 12	10, 11	6, 8	18, 20	28, 29	8, 8	13, 13	8, 8	10, 10	11, 11	19, 21	13, 15	24, 24	11, 13
WSB067	Wasab	Male	10	No	X, Y	15, 17	16, 17	10, 12	14, 14	10, 11	17, 20	12, 14	13, 20	22, 23	10, 11	11, 11	8, 9	17, 18	29, 30	8, 12	10, 13	11, 11	10, 10	13, 14	18, 19	13, 15	23, 26	16, 16
WSB068	Wasab	Male	7	No	X, Y	15, 16	16, 16	11, 12	14, 16	10, 11	17, 17	10, 12	13, 13	22, 25	11, 11	11, 11	8, 9	16, 17	29, 30	11, 12	10, 13	9, 11	10, 10	13, 14	18, 19	13, 15.2	23, 26	15, 16
WSB070	Wasab	Male	62	No	X, Y	17, 18	15, 17	11, 12	15, 16	9, 11	14, 17	11, 14	13, 18	22, 24	12, 12	10, 10	8, 8	16, 18	28, 31	8, 10	10, 11	8, 11	11, 11	11, 11	16, 18	13, 14	24, 24	15, 16
WSB072	Wasab	Male	26	Yes	X, Y	17, 18	15, 17	10, 12	16, 17	11, 11	17, 17	10, 14	13, 16	24, 24	10, 12	10, 11	6, 8	16, 17	28, 30	8, 8	11, 11	8, 11	11, 11	11, 15	18, 19	14, 15.2	24, 26	15, 16
WSB073	Wasab	Male	24	No	X, Y	15, 17	17, 17	10, 12	16, 17	11, 14	15, 17	10, 11	13, 13	19, 24	9, 12	10, 11	6, 8	17, 18	28, 29	8, 8	11, 13	8, 11	11, 11	11, 15	16, 19	13, 13	20, 24	16, 16
WSB074	Wasab	Male	62	No	X, Y	16, 17	14, 17	10, 12	14, 16	8, 8	14, 17	11, 12	13, 13	20, 23	10, 12	9, 11	8, 9	17, 18	28, 29	11, 13	11, 13	9, 11	10, 10	13.3, 13.3	19, 19	15, 16	23, 26	15, 16
WSB080	Wasab	Male	19	No	X, Y	17, 17	16, 17	11, 12	14, 16	12, 14	10, 17	10, 12	15, 19	23, 23	10, 11	11, 11	8, 8	17, 17	29, 32	11, 11	11, 13	9, 11	10, 10	12, 15	17, 18	13, 14	24, 26	15, 16
WSB082	Wasab	Male	11	No	X, Y	16, 17	17, 17	10, 10	15, 16	8, 11	14, 17	11, 12	13, 14	23, 24	12, 13	9, 11	8, 10	16, 18	28, 29	10, 11	12, 13	9, 11	10, 10	10, 14	18, 18	14.2, 16	24, 24	11, 15
WSB085	Wasab	Male	2	No	X, Y	15, 17	15, 17	10, 10	13, 14	8, 11	14, 17	10, 11	13, 14	19, 24	12, 13	9, 12	8, 8	17, 18	28, 28	11, 11	11, 12	9, 11	10, 10	10, 13	18, 18	14.2, 16	24, 24	15, 16
WSB086	Wasab	Male	30	Yes	X, Y	16, 17	17, 17	10, 11	14, 17	8, 8	12, 17	11, 12	13, 15	18, 20	11, 11	9, 14	6, 9	17, 19	29, 29	8, 10	10, 12	9, 9	10, 10	11, 13	16, 19	13, 14	24, 24	15, 15
WSB091	Wasab	Male	14	No	X, Y	17, 18	11, 17	10, 12	13, 15	8, 8	17, 18	11, 12	13, 14	19, 24	10, 12	11, 12	6, 10	18, 18	29, 29	10, 13	10, 13	9, 9	11, 11	11, 11	18, 21	14, 14	25, 27	15, 16
WSB094	Wasab	Male	4	No	X, Y	17, 18	11, 13	11, 12	13, 15	8, 11	17, 18	9, 12	13, 21	18, 19	10, 12	11, 12	6, 10	15, 18	29, 31.2	11, 13	10, 12	9, 11	11, 11	11, 11	19, 22	14, 15	25, 27	13, 15
WSB095	Wasab	Male	27	Yes	X, Y	15, 19	15, 17	10, 12	16, 17	11, 12	15, 17	10, 13	13, 15	19, 24	12, 12	12, 16	6, 8	16, 17	28, 32	8, 11	10, 12	11, 11	10, 10	13, 14	19, 22	13, 14	20, 25	11, 15
WSB097	Wasab	Male	7	No	X, Y	15, 18	15, 16	11, 12	14, 17	8, 11	14, 15	12, 13	13, 13	24, 25	12, 13	11, 12	6, 8	16, 18	28, 32	11, 12	10, 11	9, 11	10, 10	14, 15	21, 22	13, 13	24, 25	15, 15
WSB099	Wasab	Male	1	No	X, Y	15, 16	16, 17	10, 10	15, 17	12, 12	14, 17	10, 12	13, 13	19, 22	10, 12	11, 16	6, 8	16, 18	28, 32	11, 12	10, 11	9, 11	10, 10	13, 15	21, 22	13, 13	20, 24	15, 15
WSB100	Wasab	Male	53	No	X, Y	15, 17	15, 17	11, 12	16, 16	11, 11	14, 25	9, 14	14, 15	21, 24	10, 12	11, 14	8, 8	19, 19	28, 29	11, 12	10, 11	8, 9	10, 10	9, 15	18, 19	13, 14	24, 25	13, 15
WSB101	Wasab	Male	21	No	X, Y	16, 17	17, 17	10, 10	13, 15	11, 11	12, 16	11, 11	14, 17	19, 24	11, 12	11, 12	9, 9	16, 19	29, 33.2	10, 12	10, 10	9, 11	10, 10	14, 16	18, 21	13, 15.2	19, 26	15, 16
WSB103	Wasab	Male	3	No	X, Y	15, 16	13, 17	10, 10	13, 14	11, 14	11, 16	11, 13	15, 17	18, 19	11, 12	11, 11	8, 9	16, 16	29, 31	11, 12	10, 13	9, 11	10, 10	14, 16	18, 21	14, 15.2	22, 26	13, 16
WSB107	Wasab	Male	8	No	X, Y	17, 18	14, 17	10, 10	16, 17	8, 11	14, 18	11, 13	14, 15	18, 19	11, 12	11, 12	8, 8	16, 16	29, 30	10, 12	10, 12	9, 9	10, 10	14, 15	18, 21	14, 15.2	23, 26	15, 16
WSB110	Wasab	Male	10	No	X, Y	15, 16	16, 17	10, 10	14, 17	11, 14	13, 19	11, 13	14, 16	20, 23	10, 11	10, 12	6, 8	18, 18	29, 30	8, 8	10, 11	8, 11	10, 10	11, 15	18, 20	14, 14	23, 25	15, 15
WSB111	Wasab	Male	2	No	X, Y	15, 15	16, 17	10, 12	14, 16	8, 11	14, 14	12, 13	14, 16	19, 25	10, 11	10, 12	6, 8	17, 18	29, 30	10, 10	10, 11	8, 11	10, 10	11, 15	18, 18	14, 14	25, 26	13, 15
WSB116	Wasab	Male	10	No	X, Y	15, 15	15, 17	11, 13	14, 16	9, 12	13, 14	11, 12	15, 18	18, 20	12, 12	10, 11	6, 9	17, 18	28, 32	8, 8	10, 12	8, 11	10, 10	11, 14	19, 19	14, 15.2	24, 24	15, 16
WSB117	Wasab	Male	13	No	X, Y	17, 18	13, 16	10, 12	13, 16	8, 8	11, 17	10, 13	13, 14	18, 18	10, 12	9, 11	8, 8	18, 20	28, 34.2	11, 11	12, 13	8, 9	10, 10	13, 14	19, 21	15, 16.2	24, 25	11, 15
WSB118	Wasab	Male	8	No	X, Y	15, 15	13, 15	11, 13	14, 15	9, 11	17, 17	10, 12	13, 15	19, 24	12, 12	10, 11	6, 8	18, 20	30, 32	8, 8	10, 11	8, 8	10, 10	13, 15	19, 21	13, 15	20, 24	16, 16
WSB122	Wasab	Male	18	No	X, Y	16, 17	14, 17	10, 10	15, 15	8, 12	14, 17	11, 11	13, 13	22, 23	10, 11	11, 14	8, 9	17, 19	29, 30	8, 8	10, 10	9, 11	10, 10	10, 10	18, 19	15.2, 16	25, 27	15, 15
WSB125	Wasab	Male	7	No	X, Y	17, 17	18, 18.3	10, 11	15, 16	8, 12	13, 13	11, 11	13, 13	19, 19	11, 12	9, 11	7, 9	17, 18	29, 30	8, 8	10, 10	9, 11	10, 10	10, 10	18, 19	14, 15.2	20, 24	15, 16
WSB126	Wasab	Male	41	Yes	X, Y	17, 17	17, 18	10, 12	15, 16	11, 12	14, 14	10, 11	13, 14	19, 22	10, 10	8, 9	8, 9	17, 18	30, 30	8, 11	10, 12	11, 11	10, 10	10, 13	18, 19	14, 15.2	20, 25	16, 17
WSB131	Wasab	Male	7	No	X, Y	15, 17	17, 17	12, 12	15, 15	11, 11	14, 17	10, 11	13, 13	18, 19	10, 12	9, 11	9, 9	18, 19	29, 30	8, 11	10, 12	9, 11	10, 10	13, 14	18, 19	15.2, 15.2	20, 24	16, 17
WSB132	Wasab	Male	5	No	X, Y	15, 17	17, 17	10, 12	15, 15	12, 12	14, 17	11, 11	13, 14	18, 19	10, 12	8, 11	8, 9	18, 19	29, 30	11, 11	10, 10	9, 11	10, 10	10, 10	18, 18	15.2, 15.2	21, 25	16, 16
WSB133	Wasab	Male	2	No	X, Y	15, 17	17, 18	10, 10	15, 15	11, 12	13, 14	10, 10	13, 14	18, 22	10, 10	8, 11	8, 8	17, 19	29, 30	8, 8	10, 10	9, 11	10, 10	10, 14	18, 18	14, 15.2	20, 24	16, 16
WSB134	Wasab	Male	8	No	X, Y	15.1, 15.1	15, 16	10, 11	13, 16	8, 14	17, 19	9, 9	17, 19	24, 25	10, 11	11, 11	9, 10	17, 18	29, 29	8, 11	11, 12	9, 11	0, 0	12.3, 15	16, 18	13, 14	20, 22	15, 15
WSB135	Wasab	Male	30	Yes	X, Y	16, 17	15, 17	11, 12	13, 15	12, 12	12, 14	9, 12	13, 16	18, 19	10, 11	11, 12	8, 10	17, 18	29, 31.2	8, 12	11, 12	8, 9	10, 10	10, 13	18, 18	13, 15	24, 24	15, 15
WSB137	Wasab	Male	7	No	X, Y	14, 16	13, 17	11, 12	15, 16	11, 12	12, 21	10, 12	16, 19	19, 20	10, 11	12, 12	6, 8	17, 19	28, 31.2	8, 12	11, 12	8, 11	10, 10	12, 13	18, 19	13, 15.2	24, 24	15, 16
WSB139	Wasab	Male	11	No	X, Y	15, 15	11, 14	10, 11	15, 17	8, 12	14, 14	11, 13	14, 17	20, 24	10, 10	10, 11	7, 9	17, 18	28, 30	11, 13	10, 11	8, 12	10, 10	13, 13	19, 19	13, 14.2	24, 24	11, 16
WSB140	Wasab	Male	7	No	X, Y	17, 17	17, 17	10, 11	16, 17	8, 14	10, 14	12, 13	15, 19	18, 24	11, 12	11, 16	6, 8	16, 17	29, 29	8, 11	11, 11	11, 11	10, 10	10, 11,12	16, 18	14, 15	23, 25	15, 15
WSB144	Wasab	Male	10	No	X, Y	15, 16	16, 17	10, 11	14, 16	8, 13	15, 17	10, 11	13, 16	22, 24	10, 11	12, 12	8, 10	15, 17	36.2, 37.2	8, 12	10, 11	8, 9	10, 10	10, 15	16, 18	14, 16	23, 24	15, 16
WSB147	Wasab	Male	2	No	X, Y	16, 17	12, 16	10, 11	16, 17	8, 13	15, 17	11, 12	13, 16	22, 24	10, 13	12, 12	8, 10	15, 18	28, 31	8, 11	9, 10	8, 8	10, 10	10, 12	18, 18	15, 16	24, 25	15, 16
WSB149	Wasab	Male	18	No	X, Y	16, 16	15, 17	10, 12	15, 16	8, 11	12, 16	11, 12	15, 16	18, 23	9, 12	11, 12	8, 8	15, 17	30, 31	8, 11	10, 12	8, 9	10, 10	13, 14	18, 19	14.2, 15	23, 24	15, 15
WSB151	Wasab	Male	12	No	X, Y	18, 18	13, 17	10, 12	13, 13	8, 8	12, 12	11, 12	15, 16	18.3, 19	10, 12	11, 11	6, 8	16, 19	30, 37.2	8, 11	10, 12	11, 11	10, 10	13, 14	18, 19	14.2, 15	23, 25	15, 15
WSB153	Wasab	Male	8	No	X, Y	16, 18	15, 16	10, 11	13, 13	12, 12	12, 12	11, 12	16, 20	18, 19	12, 12	11, 11	6, 8	16, 19	28, 37.2	8, 8	10, 11	8, 9	10, 10	10, 10	18, 19	13, 15	23, 24	12, 15
WSB155	Wasab	Male	3	No	X, Y	16, 18	15, 16	10, 11	13, 13	11, 12	12, 16	11, 12	15, 22	19, 23	12, 12	11, 12	8, 8	15, 17	28, 31	8, 11	11, 12	11, 11	10, 10	13, 14	18, 19	13, 14	20, 24	15, 15
WSB160	Wasab	Male	8	No	X, Y	15, 16	11, 13.3	10, 11	14, 15	11, 12	20, 20	11, 12	13, 15	19, 25	11, 12	12, 13	7, 8	16, 17	29, 30	8, 10	10, 12	11, 11	0, 0	12, 16	18, 20	14, 17.2	23, 26	15, 15
WSB162	Wasab	Male	31	No	X, Y	15, 19	11, 15	12, 12	16, 17	11, 12	14, 17	10, 12	13, 13	24, 24	9, 12	12, 13	6, 8	16, 17	28, 32	8, 11	10, 13	11, 11	10, 10	14, 16	19, 22	13, 15.2	21.2, 25	15, 15
WSB163	Wasab	Male	7	No	X, Y	16, 19	11, 17.3	10, 12	16, 17	8, 11	16, 17	12, 12	13, 15	23, 24	12, 12	12, 12	6, 8	16, 16	28, 32	8, 11	10, 13	11, 11	10, 10	11, 15	20, 22	14, 15.2	24, 25	15, 16
WSB165	Wasab	Male	33	No	X, Y	15, 17	12, 14	10, 10	14, 16	8, 12	15, 15	10, 12	14, 15	19, 19	12, 12	11, 11	6, 8	17, 19	29, 31	8, 13	10, 12	8, 11	0, 0	11, 12	20, 21	14, 14	24, 24	14, 14
WSB166	Wasab	Male	8	No	X, Y	15, 15	14, 16	10, 11	15, 17	8, 8	14, 14	11, 13	13, 17	19, 20	11, 12	11, 12	9, 9	16, 17	28, 29	11, 13	11, 12	8, 11	10, 10	13, 14	17, 19	13, 14.2	24, 24	11, 16
WSB168	Wasab	Male	1	No	X, Y	15, 17	14, 16	10, 12	15, 17	11, 12	14, 14	11, 12	13, 17	20, 24	10, 11	12, 14	9, 9	17, 18	28, 30	10, 13	10, 11	8, 12	10, 10	12, 13	19, 19	14, 16	24, 26	11, 15
WSB171	Wasab	Male	43	No	X, Y	15, 17	13, 13	10, 11	17, 17	8, 11	14, 14	10, 11	16, 18	19, 20	9, 12	11, 11	6, 6	18, 18	29, 30	8, 10	12, 12	8, 9	11, 11	11, 14	18, 21	15, 15.2	20, 24	15, 16
WSB172	Wasab	Male	16	No	X, Y	17, 17	11, 17	11, 12, 13	14, 17	8, 9	10, 17	10, 13	13, 18	22, 22	10, 12	10, 11	6, 9	17, 18	32, 32	10, 11	10, 13	9, 9	11, 11	14, 14	19, 21	15.2, 15.2	23, 24	15, 16
WSB173	Wasab	Male	18	No	X, Y	15, 15	13, 17	11, 11	13, 14	10, 10	14, 14	10, 13	18, 20	19, 24	10, 12	11, 11	6, 9	17, 18	29, 29	8, 11	10, 10	8, 11	0, 0	14, 14	18, 19	15, 15	23, 24	15, 16
WSB174	Wasab	Male	1	No	X, Y	15, 16	12, 15	10, 10	13, 14	11, 12	15, 15	11, 12	13, 14	23, 23	11, 12	11, 11	8, 8	19, 19	29, 29	8, 12	11, 12	9, 11	10, 10	12, 13	20, 22	13, 14	22, 25	16, 16
WSB178	Wasab	Male	12	No	X, Y	15, 17	11, 17	10, 11	15, 16	8, 12	12, 12	11, 12	14, 15	19, 22	10, 11	12, 12	8, 8	15, 17	28, 29	12, 12	11, 11	8, 9	10, 10	13, 16	18, 18	14, 16	23, 24	15, 17
WSB181	Wasab	Male	3	No	X, Y	17, 17	17, 17	10, 11	13, 14	8, 8	15, 15	10, 11	13, 14	19, 24	10, 10	12, 14	6, 10	17, 18	29, 30	11, 11	10, 11	8, 11	10, 10	10, 10	18, 18	14.2, 15	23, 24	15, 15
WSB182	Wasab	Male	7	No	X, Y	15, 15	14, 18.3	12, 13	15, 15	11, 11	14, 14	11, 14	13, 13	18, 23	12, 12	8, 8	6, 9	17, 19	28, 29	8, 11	10, 10	8, 9	10, 10	11, 15	19, 21	13, 14	23, 24	15, 16
WSB184	Wasab	Male	2	No	X, Y	15, 18	15, 17	10, 10	15, 15	8, 12	11, 14	11, 11	13, 13	18, 23	10, 12	9, 12	6, 8	17, 19	29, 29	8, 8	10, 12	8, 9	10, 10	14, 15	18, 19	13, 14	23, 24	15, 16
WSB186	Wasab	Male	2	No	X, Y	15, 17	15, 16	11, 13	16, 16	8, 8	14, 17	11, 13	14, 15	19, 19	12, 12	11, 14	8, 8	18, 20	30, 33.2	8, 10	11, 13	9, 9	10, 10	11, 12	19, 21	14, 15	24, 26	15, 15
